# Supplementary material for: Non-monotonic changes in Asian Water Towers’ streamflow at increasing warming levels
Source: Nat Commun. 2023 Mar 1;14:1176. doi: 10.1038/s41467-023-36804-6 (PMC9977870; doi:10.1038/s41467-023-36804-6)
Supplement: Supplementary file 4 — Supplementary Data 1 [file 41467_2023_36804_MOESM4_ESM.zip]

Archive with 7 entries (7 files):
- Supplementary File-Results of Brahmaputra from this study.xlsx
- Supplementary File-Results of Ganges from this study.xlsx
- Supplementary File-Results of Indus from this study.xlsx
- Supplementary File-Results of Mekong from this study.xlsx
- Supplementary File-Results of Salween from this study.xlsx
- Supplementary File-Results of Yangtze from this study.xlsx
- Supplementary File-Results of Yellow from this study.xlsx
