# Supplementary material for: Non-monotonic changes in Asian Water Towers’ streamflow at increasing warming levels
Source: Nat Commun. 2023 Mar 1;14:1176. doi: 10.1038/s41467-023-36804-6 (PMC9977870; doi:10.1038/s41467-023-36804-6)
Supplement: Supplementary file 4 — Supplementary Data 1 [file 41467_2023_36804_MOESM4_ESM.zip › Supplementary File-Results of Brahmaputra from this study.xlsx]

## Sheet: Brahmaputra
Contains the results of:
- annual and seasonal precipitation, runoff, evapotranspiration change
- annual snow cover and glacier area change
- averaged annual and seasonal contribution of rainfall runoff, snowmelt runoff, and glacier runoff
Precipitation change
CMIP6		Ann
		1.5℃	2.0℃	3.0℃
SSP245	ACCESS-CM2	0.0139973	0.0480501	0.0760115
	ACCESS-ESM1-5	-0.0288174	-0.0377549	0.073142
	BCC-CSM2-MR	-0.022514	-0.027434	0.0401224
	CanESM5	-0.00832628	-0.00611241	0.0034203
	CNRM-CM6-1	0.00707073	0.0320633	0.0559675
	CNRM-ESM2-1	0.00614153	0.0589717	0.34671
	EC-Earth3-Veg	0.0366354	0.0318715	0.103346
	FGOALS-g3	0.0116703	0.0274721	NaN
	GFDL-ESM4	-0.000539675	-0.0227356	NaN
	HadGEM3-GC31-LL	0.000205781	0.0254335	0.0515398
	INM-CM4-8	-0.0488132	0.0517843	NaN
	INM-CM5-0	-0.0351564	0.0490577	NaN
	IPSL-CM6A-LR	-0.00630518	0.00387973	0.0284674
	MIROC6	-0.133082	-0.0840256	NaN
	MIROC-ES2L	-0.0329812	-0.00689177	0.100022
	MPI-ESM1-2-HR	-0.00106425	-0.00625797	NaN
	MPI-ESM1-2-LR	-0.0483942	-0.00408327	NaN
	MRI-ESM2-0	0.00478997	0.0202116	0.112704
	NESM3	-0.00580345	0.00720973	-0.0235753
	NorESM2-LM	0.0719565	0.0583388	NaN
	NorESM2-MM	-0.0679138	-0.0429895	NaN
	UKESM1-0-LL	0.0139176	0.0316535	0.0746844
SSP585	ACCESS-CM2	0.0195444	0.00213174	-0.0109837
	ACCESS-ESM1-5	-0.051917	-0.0455561	0.0441154
	BCC-CSM2-MR	-0.0394848	-0.0815131	-0.00614972
	CanESM5	-0.0264782	-0.0573984	-0.0449802
	CNRM-CM6-1	-0.0515642	-0.0397166	0.0135528
	CNRM-ESM2-1	0.047927	0.157855	0.357182
	EC-Earth3-Veg	0.0124712	-0.00636831	0.0676597
	FGOALS-g3	-0.0796219	-0.0501812	0.102019
	GFDL-ESM4	-0.0298268	-0.0452074	0.0129663
	HadGEM3-GC31-LL	0.00558835	0.0346678	0.0379499
	INM-CM4-8	-0.0832482	-0.0474328	0.0509512
	INM-CM5-0	0.0419574	0.0576805	0.0563918
	IPSL-CM6A-LR	-0.0426395	-0.018516	0.0504363
	MIROC6	-0.136752	-0.108358	0.0176558
	MIROC-ES2L	-0.0752714	-0.0820932	0.0802671
	MPI-ESM1-2-HR	-0.054111	-0.0584076	0.0118451
	MPI-ESM1-2-LR	-0.0656328	-0.0618309	0.0130323
	MRI-ESM2-0	0.00170041	-0.0155591	0.119009
	NESM3	-0.010135	-0.024396	-0.0605649
	NorESM2-LM	0.0242904	0.0525832	0.163824
	NorESM2-MM	-0.0501676	-0.039024	0.0373704
	UKESM1-0-LL	-0.0231357	0.00354811	0.0260433
CMIP6		Spring
		1.5℃	2.0℃	3.0℃
SSP245	ACCESS-CM2	0.0243812	0.121931	0.255869
	ACCESS-ESM1-5	-0.0666825	-0.0705419	0.0110532
	BCC-CSM2-MR	-0.0694913	-0.123426	-0.0149611
	CanESM5	-0.0607143	-0.105054	-0.0790488
	CNRM-CM6-1	0.124717	0.310942	0.235215
	CNRM-ESM2-1	-0.149858	-0.0869703	0.200643
	EC-Earth3-Veg	-0.0660272	0.0235182	0.103177
	FGOALS-g3	0.00713992	0.0995944	NaN
	GFDL-ESM4	0.153811	0.0700171	NaN
	HadGEM3-GC31-LL	-0.0104947	0.0539044	0.170522
	INM-CM4-8	-0.0515967	0.0393508	NaN
	INM-CM5-0	0.0161176	-0.00350958	NaN
	IPSL-CM6A-LR	-0.0987198	-0.115028	-0.0740068
	MIROC6	-0.048502	0.0230996	NaN
	MIROC-ES2L	0.0879201	0.135883	0.153006
	MPI-ESM1-2-HR	-0.0633914	-0.0227244	NaN
	MPI-ESM1-2-LR	-0.109137	-0.0651526	NaN
	MRI-ESM2-0	-0.0479562	-0.0791716	0.0322836
	NESM3	-0.0523067	0.0177344	0.341458
	NorESM2-LM	0.136474	0.207957	NaN
	NorESM2-MM	-0.113575	-0.145006	NaN
	UKESM1-0-LL	0.0406488	0.0491782	0.0233655
SSP585	ACCESS-CM2	-0.0376058	-0.0884574	-0.0580569
	ACCESS-ESM1-5	-0.118633	-0.126743	0.0307319
	BCC-CSM2-MR	-0.0913599	-0.114496	-0.0402703
	CanESM5	-0.138598	-0.130714	-0.0523495
	CNRM-CM6-1	0.046104	0.109363	0.143558
	CNRM-ESM2-1	-0.0446821	0.0745235	0.173625
	EC-Earth3-Veg	-0.10622	-0.106115	0.0990582
	FGOALS-g3	-0.129422	-0.0305199	0.142773
	GFDL-ESM4	0.0169914	-0.0163248	0.0613193
	HadGEM3-GC31-LL	-0.0582518	-0.069637	0.0229918
	INM-CM4-8	-0.104199	-0.0457399	0.00803469
	INM-CM5-0	0.0833096	0.0318503	-0.0222175
	IPSL-CM6A-LR	-0.0436666	-0.0015318	0.0399727
	MIROC6	-0.0730054	-0.0556925	0.0868912
	MIROC-ES2L	0.0295532	-0.0371488	0.221671
	MPI-ESM1-2-HR	-0.0498321	-0.0697622	-0.0630424
	MPI-ESM1-2-LR	-0.13947	-0.162731	-0.116731
	MRI-ESM2-0	-0.0350101	-0.0611712	0.0292491
	NESM3	-0.014869	-0.0169588	-0.0155864
	NorESM2-LM	0.0414078	0.107922	0.192129
	NorESM2-MM	-0.0505156	-0.0114272	0.0529057
	UKESM1-0-LL	-0.0481367	-0.0399683	0.0498182
CMIP6		Summer
		1.5℃	2.0℃	3.0℃
SSP245	ACCESS-CM2	-0.00168894	0.0246191	0.0297572
	ACCESS-ESM1-5	-0.021888	-0.0180646	0.132895
	BCC-CSM2-MR	-0.00571155	0.00470849	0.0652348
	CanESM5	0.0168492	0.0476169	0.0415011
	CNRM-CM6-1	-0.0102552	0.0188109	0.0786448
	CNRM-ESM2-1	-0.0691525	-0.00463786	0.185999
	EC-Earth3-Veg	0.0854419	0.0833674	0.169201
	FGOALS-g3	0.00357465	0.000858079	NaN
	GFDL-ESM4	-0.011823	-0.0513001	NaN
	HadGEM3-GC31-LL	0.010906	0.0244785	0.0276869
	INM-CM4-8	-0.0440119	0.0750766	NaN
	INM-CM5-0	-0.0371572	0.115848	NaN
	IPSL-CM6A-LR	0.0404056	0.0118887	-0.00444091
	MIROC6	-0.164622	-0.126715	NaN
	MIROC-ES2L	-0.0520551	-0.0503842	0.0633115
	MPI-ESM1-2-HR	0.0126933	0.000253998	NaN
	MPI-ESM1-2-LR	-0.0257365	0.0041473	NaN
	MRI-ESM2-0	0.0202477	0.0659052	0.170498
	NESM3	0.00509025	0.00512867	-0.0586638
	NorESM2-LM	0.060915	0.0431368	NaN
	NorESM2-MM	-0.0354353	0.0254783	NaN
	UKESM1-0-LL	0.00436968	0.013389	0.0861402
SSP585	ACCESS-CM2	0.028725	0.0218259	0.00921183
	ACCESS-ESM1-5	-0.0379347	-0.0110061	0.0935025
	BCC-CSM2-MR	-0.0291756	-0.0601971	0.0301889
	CanESM5	0.0207025	0.0127986	-0.00777211
	CNRM-CM6-1	-0.0360436	-0.0298427	0.0607166
	CNRM-ESM2-1	0.0207524	0.0881365	0.245412
	EC-Earth3-Veg	0.032182	0.0418204	0.129209
	FGOALS-g3	-0.0628568	-0.0932801	0.0131359
	GFDL-ESM4	-0.031886	-0.0707335	-0.0244044
	HadGEM3-GC31-LL	0.0290401	0.0579074	0.0519914
	INM-CM4-8	-0.0772124	-0.0531677	0.081433
	INM-CM5-0	0.0470911	0.0911596	0.0704243
	IPSL-CM6A-LR	-0.0197168	-0.0476085	0.00449754
	MIROC6	-0.153348	-0.130936	-0.0142644
	MIROC-ES2L	-0.0981566	-0.107359	0.027336
	MPI-ESM1-2-HR	-0.0416349	-0.0477804	0.0153913
	MPI-ESM1-2-LR	-0.0625731	-0.0458607	0.0374409
	MRI-ESM2-0	0.0235946	0.0076701	0.205586
	NESM3	-0.0148225	-0.0233142	-0.0755209
	NorESM2-LM	0.0333818	0.0371057	0.151052
	NorESM2-MM	-0.047638	-0.0380843	0.0651767
	UKESM1-0-LL	-0.00235649	0.0155763	0.0168626
CMIP6		Autumn
		1.5℃	2.0℃	3.0℃
SSP245	ACCESS-CM2	0.0434751	0.025787	0.118061
	ACCESS-ESM1-5	-0.00207113	-0.110375	-0.136968
	BCC-CSM2-MR	-0.0337056	-0.0203109	0.0424904
	CanESM5	-0.0331586	-0.073791	-0.0107832
	CNRM-CM6-1	0.0545582	0.0342224	0.00879477
	CNRM-ESM2-1	0.140612	0.159849	0.629606
	EC-Earth3-Veg	-0.0331527	-0.107582	0.00664597
	FGOALS-g3	-0.0135823	0.0064364	NaN
	GFDL-ESM4	-0.0503002	-0.0144565	NaN
	HadGEM3-GC31-LL	0.0118699	0.0600752	0.095754
	INM-CM4-8	-0.069312	-0.00816033	NaN
	INM-CM5-0	-0.104342	-0.0683945	NaN
	IPSL-CM6A-LR	-0.018744	0.0664077	0.194394
	MIROC6	-0.139637	-0.0555256	NaN
	MIROC-ES2L	-0.0472247	0.0390719	0.2229
	MPI-ESM1-2-HR	0.00792927	-0.0400086	NaN
	MPI-ESM1-2-LR	-0.0439157	0.0454717	NaN
	MRI-ESM2-0	0.0304526	0.0452464	0.045689
	NESM3	-0.0129673	0.0518885	0.0316746
	NorESM2-LM	0.206037	0.177428	NaN
	NorESM2-MM	-0.196597	-0.160874	NaN
	UKESM1-0-LL	0.0136481	0.0723262	0.109638
SSP585	ACCESS-CM2	0.00200847	-0.0801752	-0.0209927
	ACCESS-ESM1-5	-0.062088	-0.136802	-0.175546
	BCC-CSM2-MR	-0.0671343	-0.125675	-0.0672517
	CanESM5	-0.0432948	-0.111628	-0.123562
	CNRM-CM6-1	-0.0567946	-0.0233761	-0.00206357
	CNRM-ESM2-1	0.0977302	0.286265	0.714286
	EC-Earth3-Veg	0.00235684	-0.14376	-0.0571728
	FGOALS-g3	-0.114004	-0.0647336	0.174954
	GFDL-ESM4	-0.0371749	0.00582315	0.110421
	HadGEM3-GC31-LL	0.0157604	0.0999648	0.12037
	INM-CM4-8	-0.116626	-0.0832783	0.0117254
	INM-CM5-0	0.0278644	0.0978742	0.325294
	IPSL-CM6A-LR	-0.0949869	-0.0250985	0.0744114
	MIROC6	-0.163971	-0.0706879	0.114192
	MIROC-ES2L	-0.0920728	-0.0312374	0.17201
	MPI-ESM1-2-HR	-0.0577937	-0.0363437	0.101983
	MPI-ESM1-2-LR	0.05875	-0.00191667	0.13749
	MRI-ESM2-0	-0.0461976	-0.0329821	-0.00201262
	NESM3	-0.0263001	-0.0526754	0.0126443
	NorESM2-LM	0.135693	0.194751	0.369272
	NorESM2-MM	-0.104344	-0.0672388	0.0125204
	UKESM1-0-LL	-0.0543795	-0.00825338	0.0467231
CMIP6		Winter
		1.5℃	2.0℃	3.0℃
SSP245	ACCESS-CM2	0.101382	0.182704	0.0129784
	ACCESS-ESM1-5	-0.0288281	-0.0486346	-0.242951
	BCC-CSM2-MR	-0.0362925	-0.12668	-0.0703189
	CanESM5	-0.0370616	-0.0483739	-0.0935416
	CNRM-CM6-1	-0.123599	-0.194064	-0.172161
	CNRM-ESM2-1	0.207154	0.276894	0.561798
	EC-Earth3-Veg	-0.0364247	-0.0187768	-0.247154
	FGOALS-g3	0.11619	0.110937	NaN
	GFDL-ESM4	0.0228282	0.0941094	NaN
	HadGEM3-GC31-LL	-0.139234	-0.133342	-0.0691043
	INM-CM4-8	-0.03268	0.0143212	NaN
	INM-CM5-0	-0.136355	-0.165505	NaN
	IPSL-CM6A-LR	-0.017707	-0.0108105	-0.149217
	MIROC6	-0.0404638	-0.0667275	NaN
	MIROC-ES2L	-0.330749	-0.22793	-0.133543
	MPI-ESM1-2-HR	-0.051218	0.0633227	NaN
	MPI-ESM1-2-LR	-0.280923	-0.13923	NaN
	MRI-ESM2-0	-0.049008	-0.211432	-0.120381
	NESM3	-0.0462307	-0.138044	-0.36356
	NorESM2-LM	-0.172348	-0.271061	NaN
	NorESM2-MM	0.072337	-0.14119	NaN
	UKESM1-0-LL	0.0700007	0.0931404	-0.0627359
SSP585	ACCESS-CM2	0.119723	0.241448	-0.0983946
	ACCESS-ESM1-5	0.0940171	-0.0257015	-0.31904
	BCC-CSM2-MR	0.0639261	-0.065552	-0.0689039
	CanESM5	-0.135185	-0.272442	-0.0778872
	CNRM-CM6-1	-0.243856	-0.30317	-0.389243
	CNRM-ESM2-1	0.160888	0.261184	0.212623
	EC-Earth3-Veg	0.0693286	0.141562	-0.207015
	FGOALS-g3	-0.0216267	0.181092	0.3532
	GFDL-ESM4	-0.0995606	-0.064398	-0.193263
	HadGEM3-GC31-LL	-0.160366	-0.201804	-0.34555
	INM-CM4-8	0.0608917	0.110037	0.0502014
	INM-CM5-0	-0.192344	-0.245493	-0.221794
	IPSL-CM6A-LR	0.0157135	0.109763	0.213567
	MIROC6	-0.118392	-0.167666	-0.213745
	MIROC-ES2L	-0.145549	-0.0905051	-0.182911
	MPI-ESM1-2-HR	-0.204678	-0.233508	-0.148846
	MPI-ESM1-2-LR	-0.320964	-0.254205	-0.451536
	MRI-ESM2-0	-0.0213056	-0.0872184	-0.283811
	NESM3	0.115253	0.0471398	-0.193477
	NorESM2-LM	-0.271239	-0.152045	-0.124798
	NorESM2-MM	0.0686908	-0.0702767	-0.264464
	UKESM1-0-LL	-0.135063	0.0156925	0.00349605
Note that NaN means the results of the model don't achieve the warming goal by the end of 2100.
Runoff change
CMIP6		Ann
		1.5℃	2.0℃	3.0℃
SSP245	ACCESS-CM2	0.0221438	0.0651186	0.0974846
	ACCESS-ESM1-5	-0.0448931	-0.063819	0.0916744
	BCC-CSM2-MR	-0.0403986	-0.0456153	0.0377167
	CanESM5	-0.0216233	-0.0295235	-0.0311365
	CNRM-CM6-1	-0.00670754	0.0254961	0.0622175
	CNRM-ESM2-1	0.016933	0.0734638	0.43994
	EC-Earth3-Veg	0.0390351	0.0293622	0.13244
	FGOALS-g3	0.0193734	0.0253612	NaN
	GFDL-ESM4	-0.0181714	-0.0531998	NaN
	HadGEM3-GC31-LL	-0.00379288	0.0190042	0.05342
	INM-CM4-8	-0.0842138	0.0450758	NaN
	INM-CM5-0	-0.0552675	0.0573689	NaN
	IPSL-CM6A-LR	-0.0188706	-0.00181624	0.0364856
	MIROC6	-0.174814	-0.115804	NaN
	MIROC-ES2L	-0.0479623	-0.0220998	0.112313
	MPI-ESM1-2-HR	-0.0143262	-0.025522	NaN
	MPI-ESM1-2-LR	-0.064952	-0.0306471	NaN
	MRI-ESM2-0	0.00612449	0.0205891	0.140562
	NESM3	-0.0137836	0.00521781	-0.0551653
	NorESM2-LM	0.0767476	0.0592344	NaN
	NorESM2-MM	-0.0826359	-0.0428792	NaN
	UKESM1-0-LL	0.0121095	0.0300497	0.0890056
SSP585	ACCESS-CM2	0.0404985	0.022739	0.00410082
	ACCESS-ESM1-5	-0.0659131	-0.0635306	0.0524326
	BCC-CSM2-MR	-0.0511035	-0.103147	-0.00871965
	CanESM5	-0.0483163	-0.0962978	-0.0828208
	CNRM-CM6-1	-0.0793666	-0.070058	0.00637857
	CNRM-ESM2-1	0.0719721	0.221269	0.479603
	EC-Earth3-Veg	0.00847484	-0.0150873	0.0811489
	FGOALS-g3	-0.0982714	-0.0683058	0.117907
	GFDL-ESM4	-0.0523279	-0.078254	0.00234401
	HadGEM3-GC31-LL	0.000689087	0.030317	0.0394296
	INM-CM4-8	-0.118994	-0.0808082	0.047573
	INM-CM5-0	0.0471869	0.0629417	0.0593129
	IPSL-CM6A-LR	-0.0548487	-0.0225722	0.0581332
	MIROC6	-0.166603	-0.132955	0.0207802
	MIROC-ES2L	-0.0852864	-0.0981344	0.0993184
	MPI-ESM1-2-HR	-0.0842587	-0.0900678	-0.000162869
	MPI-ESM1-2-LR	-0.0901495	-0.0873961	0.00729417
	MRI-ESM2-0	2.87247e-05	-0.0244242	0.158402
	NESM3	-0.0199771	-0.0420634	-0.0853092
	NorESM2-LM	0.0276677	0.0635548	0.197804
	NorESM2-MM	-0.0743314	-0.0541373	0.0584001
	UKESM1-0-LL	-0.0265379	0.00625665	0.0322693
CMIP6		Spring
		1.5℃	2.0℃	3.0℃
SSP245	ACCESS-CM2	0.0202924	0.0548016	0.0843555
	ACCESS-ESM1-5	-0.0937263	-0.0926911	0.000916318
	BCC-CSM2-MR	-0.0574914	-0.0616109	0.0981334
	CanESM5	-0.00488453	-0.0249731	0.0154374
	CNRM-CM6-1	0.00303483	0.139171	0.197487
	CNRM-ESM2-1	-3.60268e-06	0.14247	0.495601
	EC-Earth3-Veg	-0.00378818	0.0224687	0.0799301
	FGOALS-g3	0.220164	0.354712	NaN
	GFDL-ESM4	0.0284866	0.0237914	NaN
	HadGEM3-GC31-LL	-0.0317191	0.00623935	0.101588
	INM-CM4-8	-0.0557665	0.054887	NaN
	INM-CM5-0	0.0119633	-0.00157268	NaN
	IPSL-CM6A-LR	-0.0814492	-0.0499431	0.0383904
	MIROC6	-0.0573845	0.0160191	NaN
	MIROC-ES2L	0.0676865	0.0738573	0.125493
	MPI-ESM1-2-HR	0.0308691	0.0323884	NaN
	MPI-ESM1-2-LR	-0.0794713	-0.0538952	NaN
	MRI-ESM2-0	-0.0231669	-0.0225007	0.182973
	NESM3	-0.0514755	-0.0309511	0.00247107
	NorESM2-LM	0.124443	0.19589	NaN
	NorESM2-MM	-0.0710883	-0.0783525	NaN
	UKESM1-0-LL	0.0651966	0.0843258	0.086666
SSP585	ACCESS-CM2	-0.040723	-0.0763023	-0.0638143
	ACCESS-ESM1-5	-0.101706	-0.121753	-0.0177382
	BCC-CSM2-MR	-0.0320507	-0.0736715	0.0263835
	CanESM5	-0.0789679	-0.109703	0.00360803
	CNRM-CM6-1	-0.0282824	0.0258112	0.0718204
	CNRM-ESM2-1	0.0315562	0.205831	0.445346
	EC-Earth3-Veg	-0.00843949	-0.0531027	0.0882416
	FGOALS-g3	0.0468284	0.175093	0.526133
	GFDL-ESM4	-0.0135018	-0.0011026	0.17243
	HadGEM3-GC31-LL	-0.0192993	-0.013983	-0.00172213
	INM-CM4-8	-0.148965	-0.0683464	0.0634136
	INM-CM5-0	0.0724789	0.0207307	0.0792088
	IPSL-CM6A-LR	-0.077919	-0.0499634	0.0392171
	MIROC6	-0.0352196	-0.00794521	0.0614301
	MIROC-ES2L	0.0297462	-0.0403654	0.16155
	MPI-ESM1-2-HR	-0.0415318	-0.0055612	0.092098
	MPI-ESM1-2-LR	-0.0877821	-0.128634	-0.154239
	MRI-ESM2-0	-0.00687009	-0.00382829	0.14604
	NESM3	-0.0436666	-0.0641836	-0.114212
	NorESM2-LM	0.0488814	0.14835	0.321628
	NorESM2-MM	-0.0298979	0.000268649	0.0760023
	UKESM1-0-LL	-0.0490389	-0.0341297	0.0429522
CMIP6		Summer
		1.5℃	2.0℃	3.0℃
SSP245	ACCESS-CM2	0.0291033	0.0772807	0.0858627
	ACCESS-ESM1-5	-0.0612127	-0.0779986	0.107871
	BCC-CSM2-MR	-0.0441115	-0.0777983	-0.0116109
	CanESM5	-0.0373514	-0.0307906	-0.0598179
	CNRM-CM6-1	-0.0382721	0.00441305	0.0341872
	CNRM-ESM2-1	-0.013816	0.0186305	0.168409
	EC-Earth3-Veg	0.045479	0.0515224	0.139043
	FGOALS-g3	-0.0190972	-0.0526279	NaN
	GFDL-ESM4	-0.00405952	-0.0894537	NaN
	HadGEM3-GC31-LL	-0.0180951	-0.0106633	-0.00166347
	INM-CM4-8	-0.0994742	0.0607612	NaN
	INM-CM5-0	-0.0596964	0.0994269	NaN
	IPSL-CM6A-LR	0.0167015	-0.000774767	-0.0695399
	MIROC6	-0.206697	-0.156617	NaN
	MIROC-ES2L	-0.0637669	-0.059606	0.0746044
	MPI-ESM1-2-HR	-0.0373743	-0.0492543	NaN
	MPI-ESM1-2-LR	-0.091957	-0.054488	NaN
	MRI-ESM2-0	0.00954458	0.0015669	0.130825
	NESM3	-0.0268352	-0.0103406	-0.10599
	NorESM2-LM	0.0659928	0.014231	NaN
	NorESM2-MM	-0.0878147	-0.0558165	NaN
	UKESM1-0-LL	-0.00607823	-0.00792247	0.0611595
SSP585	ACCESS-CM2	0.0733402	0.0747619	-0.00340509
	ACCESS-ESM1-5	-0.0638291	-0.0519066	0.0747271
	BCC-CSM2-MR	-0.0554637	-0.117562	-0.0485296
	CanESM5	-0.0513716	-0.085224	-0.086829
	CNRM-CM6-1	-0.0955058	-0.10621	-0.015454
	CNRM-ESM2-1	0.0435606	0.175487	0.237278
	EC-Earth3-Veg	0.0120976	0.0269174	0.105286
	FGOALS-g3	-0.128512	-0.137405	-0.0304369
	GFDL-ESM4	-0.0581564	-0.127747	-0.100441
	HadGEM3-GC31-LL	-0.0154723	0.000788804	-0.00725523
	INM-CM4-8	-0.120939	-0.0882661	0.0374196
	INM-CM5-0	0.0583044	0.0796768	0.0371236
	IPSL-CM6A-LR	-0.00471325	0.0132013	0.0504314
	MIROC6	-0.180721	-0.159547	-0.0139895
	MIROC-ES2L	-0.0813255	-0.125497	0.0616925
	MPI-ESM1-2-HR	-0.102063	-0.127528	-0.074726
	MPI-ESM1-2-LR	-0.111833	-0.0922239	-0.00833626
	MRI-ESM2-0	0.00560781	-0.0415824	0.143094
	NESM3	-0.0301507	-0.0557978	-0.12379
	NorESM2-LM	0.00253479	0.0244056	0.124731
	NorESM2-MM	-0.0984137	-0.098571	0.0234717
	UKESM1-0-LL	-0.0269016	0.00206224	-0.00478468
CMIP6		Autumn
		1.5℃	2.0℃	3.0℃
SSP245	ACCESS-CM2	0.0119319	0.0621789	0.133593
	ACCESS-ESM1-5	-0.00372545	-0.0355553	0.111892
	BCC-CSM2-MR	-0.0398627	-0.00861765	0.0739643
	CanESM5	-0.0127174	-0.0297846	0.000514572
	CNRM-CM6-1	0.0301308	0.0311789	0.0738181
	CNRM-ESM2-1	0.0556502	0.09894	0.686568
	EC-Earth3-Veg	0.0552084	0.0160489	0.168009
	FGOALS-g3	-0.0342784	-0.0450349	NaN
	GFDL-ESM4	-0.0444941	-0.0400169	NaN
	HadGEM3-GC31-LL	0.0176778	0.0568031	0.113301
	INM-CM4-8	-0.0836328	0.00916825	NaN
	INM-CM5-0	-0.0960559	0.001838	NaN
	IPSL-CM6A-LR	-0.033639	0.000276482	0.103376
	MIROC6	-0.202193	-0.128228	NaN
	MIROC-ES2L	-0.0751977	-0.0104714	0.176393
	MPI-ESM1-2-HR	-0.00758047	-0.0139469	NaN
	MPI-ESM1-2-LR	-0.0288665	0.00431015	NaN
	MRI-ESM2-0	0.0086839	0.0723376	0.155963
	NESM3	0.0169178	0.040226	-0.000698539
	NorESM2-LM	0.0833097	0.0917696	NaN
	NorESM2-MM	-0.0908529	-0.0128221	NaN
	UKESM1-0-LL	0.0192176	0.062718	0.137917
SSP585	ACCESS-CM2	0.0317693	-0.00521025	0.0411078
	ACCESS-ESM1-5	-0.0624362	-0.0677215	0.0496128
	BCC-CSM2-MR	-0.0607596	-0.108967	0.0201982
	CanESM5	-0.0287324	-0.0867336	-0.0921627
	CNRM-CM6-1	-0.0687587	-0.0449304	0.0351445
	CNRM-ESM2-1	0.132264	0.31608	0.799893
	EC-Earth3-Veg	0.0094474	-0.0544104	0.0707645
	FGOALS-g3	-0.123242	-0.0922566	0.108342
	GFDL-ESM4	-0.0620615	-0.0556163	0.066293
	HadGEM3-GC31-LL	0.0287505	0.0829503	0.114499
	INM-CM4-8	-0.109913	-0.0877921	0.0662435
	INM-CM5-0	0.00816816	0.0523585	0.0927645
	IPSL-CM6A-LR	-0.0833375	-0.0518142	0.0213928
	MIROC6	-0.22713	-0.16836	0.0530842
	MIROC-ES2L	-0.146196	-0.092491	0.136664
	MPI-ESM1-2-HR	-0.0898413	-0.0778876	0.0602045
	MPI-ESM1-2-LR	-0.0685653	-0.0738548	0.0796864
	MRI-ESM2-0	-0.00830608	-0.00546785	0.213243
	NESM3	0.00513721	-0.0133572	-0.0303771
	NorESM2-LM	0.0571802	0.105748	0.29127
	NorESM2-MM	-0.0643752	-0.0128972	0.111243
	UKESM1-0-LL	-0.019411	0.026022	0.084106
CMIP6		Winter
		1.5℃	2.0℃	3.0℃
SSP245	ACCESS-CM2	0.0260616	0.0231674	0.0382753
	ACCESS-ESM1-5	-0.0156492	-0.0301722	0.0341174
	BCC-CSM2-MR	-0.00227753	0.00447529	0.0802712
	CanESM5	-0.00275529	-0.0284403	-0.0568552
	CNRM-CM6-1	0.00593446	-0.0155957	0.0111211
	CNRM-ESM2-1	0.0244517	0.0918198	0.530887
	EC-Earth3-Veg	-0.00912248	-0.0227191	0.0252842
	FGOALS-g3	0.0339845	0.0608998	NaN
	GFDL-ESM4	-0.0185127	-0.0126365	NaN
	HadGEM3-GC31-LL	0.0186367	0.0412234	0.0543772
	INM-CM4-8	-0.0329202	0.0198045	NaN
	INM-CM5-0	-0.0317151	0.030821	NaN
	IPSL-CM6A-LR	-0.00347845	0.0453484	0.138209
	MIROC6	-0.10184	-0.0646351	NaN
	MIROC-ES2L	-0.0434419	0.00203242	0.0853177
	MPI-ESM1-2-HR	0.0374244	-0.00153555	NaN
	MPI-ESM1-2-LR	-0.0104883	0.0201409	NaN
	MRI-ESM2-0	0.0169401	0.0311205	0.0917333
	NESM3	-0.00654915	0.00882288	-0.0468159
	NorESM2-LM	0.0674611	0.0653101	NaN
	NorESM2-MM	-0.0396592	-0.0193881	NaN
	UKESM1-0-LL	0.0201203	0.0387778	0.0428416
SSP585	ACCESS-CM2	0.00263083	-0.0220602	-0.00720995
	ACCESS-ESM1-5	-0.044265	-0.0485284	0.00764931
	BCC-CSM2-MR	-0.0190571	-0.0474823	0.0439525
	CanESM5	-0.061392	-0.153106	-0.12772
	CNRM-CM6-1	-0.0939459	-0.0883049	-0.0536629
	CNRM-ESM2-1	0.0397337	0.117612	0.380402
	EC-Earth3-Veg	0.00304794	-0.0432681	-0.00264591
	FGOALS-g3	-0.118632	-0.0767742	0.152313
	GFDL-ESM4	-0.0227097	-0.0164181	0.0557869
	HadGEM3-GC31-LL	-0.00134194	0.0300191	0.038093
	INM-CM4-8	-0.0724711	-0.0312479	0.0334236
	INM-CM5-0	0.032986	0.0546275	0.0829821
	IPSL-CM6A-LR	-0.0864175	-0.00532996	0.2136
	MIROC6	-0.113518	-0.0779852	0.0482694
	MIROC-ES2L	-0.0759976	-0.0519938	0.0879505
	MPI-ESM1-2-HR	-0.0124167	-0.0222145	0.0811143
	MPI-ESM1-2-LR	-0.0391693	-0.0527863	0.0582821
	MRI-ESM2-0	0.00167923	-0.00620016	0.0909103
	NESM3	-0.0252953	-0.0430467	-0.0392806
	NorESM2-LM	0.0420533	0.0473813	0.14316
	NorESM2-MM	-0.02987	-0.012206	0.0563253
	UKESM1-0-LL	-0.0279418	-0.00547311	0.00832939
Note that NaN means the results of the model don't achieve the warming goal by the end of 2100.
Evapotranspiration change
CMIP6		Ann
		1.5℃	2.0℃	3.0℃
SSP245	ACCESS-CM2	0.00736906	0.0255589	0.0552998
	ACCESS-ESM1-5	0.0123482	0.0179221	0.0542511
	BCC-CSM2-MR	0.00761918	0.00738009	0.0525206
	CanESM5	0.0153688	0.0341	0.0664739
	CNRM-CM6-1	0.0288543	0.044343	0.0658457
	CNRM-ESM2-1	-0.0107252	0.0261401	0.176316
	EC-Earth3-Veg	0.0245773	0.0290386	0.0534786
	FGOALS-g3	0.00335047	0.0433446	NaN
	GFDL-ESM4	0.0254446	0.0289745	NaN
	HadGEM3-GC31-LL	0.0104871	0.0392894	0.057724
	INM-CM4-8	0.00210293	0.0513582	NaN
	INM-CM5-0	-0.00124183	0.0273928	NaN
	IPSL-CM6A-LR	0.0280914	0.0242909	0.0312702
	MIROC6	-0.0746927	-0.0398656	NaN
	MIROC-ES2L	-0.00603274	0.0242268	0.0937802
	MPI-ESM1-2-HR	0.019915	0.0285325	NaN
	MPI-ESM1-2-LR	-0.0313666	0.0284767	NaN
	MRI-ESM2-0	0.00926604	0.0160005	0.0768806
	NESM3	0.00591196	0.00370726	0.0419664
	NorESM2-LM	0.0607023	0.0571525	NaN
	NorESM2-MM	-0.0240919	-0.0201553	NaN
	UKESM1-0-LL	0.0170241	0.0371072	0.0574463
SSP585	ACCESS-CM2	-0.0130166	-0.0262483	-0.00604455
	ACCESS-ESM1-5	-0.0127513	0.00169709	0.0553039
	BCC-CSM2-MR	-0.0110459	-0.0330358	0.0185804
	CanESM5	0.0163164	0.0132383	0.0297864
	CNRM-CM6-1	0.00216816	0.0206363	0.0572301
	CNRM-ESM2-1	0.000312683	0.0468352	0.158741
	EC-Earth3-Veg	0.0139374	0.00714666	0.0594103
	FGOALS-g3	-0.052515	-0.0229786	0.101815
	GFDL-ESM4	0.0148284	0.0171685	0.0541534
	HadGEM3-GC31-LL	0.0223147	0.0513661	0.0491092
	INM-CM4-8	-0.0290543	-0.00365042	0.058237
	INM-CM5-0	0.0284883	0.0410081	0.0592215
	IPSL-CM6A-LR	0.000900068	0.00315997	0.0559575
	MIROC6	-0.10604	-0.0698855	0.0424425
	MIROC-ES2L	-0.0516179	-0.0488801	0.0667435
	MPI-ESM1-2-HR	0.0012253	0.00786791	0.0571333
	MPI-ESM1-2-LR	-0.0413605	-0.0284586	0.0439403
	MRI-ESM2-0	0.00761996	0.0054883	0.0664819
	NESM3	-0.00106837	-0.00817332	-0.00782282
	NorESM2-LM	0.0271581	0.0485718	0.114833
	NorESM2-MM	0.000142654	0.0113507	0.0406451
	UKESM1-0-LL	-0.0149322	0.0019613	0.01769
CMIP6		Spring
		1.5℃	2.0℃	3.0℃
SSP245	ACCESS-CM2	0.00826324	0.0555858	0.12755
	ACCESS-ESM1-5	-0.012056	0.042661	0.155077
	BCC-CSM2-MR	0.0134765	0.0197539	0.101764
	CanESM5	0.031836	0.0683221	0.114913
	CNRM-CM6-1	0.0444507	0.111472	0.161876
	CNRM-ESM2-1	0.07548	0.115348	0.226305
	EC-Earth3-Veg	0.060977	0.145389	0.188127
	FGOALS-g3	0.0652897	0.121125	NaN
	GFDL-ESM4	0.0494245	0.0890014	NaN
	HadGEM3-GC31-LL	-0.0113223	0.0488923	0.103098
	INM-CM4-8	0.0442574	0.124249	NaN
	INM-CM5-0	0.0953465	0.0943028	NaN
	IPSL-CM6A-LR	0.014365	0.0214869	0.0656104
	MIROC6	-0.00473733	0.0353168	NaN
	MIROC-ES2L	0.0859737	0.123241	0.162558
	MPI-ESM1-2-HR	0.0362293	0.0751408	NaN
	MPI-ESM1-2-LR	-0.0471568	0.0206875	NaN
	MRI-ESM2-0	-0.0221121	-0.0100928	0.12593
	NESM3	0.0125523	0.0209273	0.141322
	NorESM2-LM	0.143074	0.210516	NaN
	NorESM2-MM	-0.0152927	-0.0177576	NaN
	UKESM1-0-LL	0.0505014	0.0906008	0.121904
SSP585	ACCESS-CM2	-0.0509481	-0.067363	0.0193577
	ACCESS-ESM1-5	-0.0722409	-0.0386106	0.150085
	BCC-CSM2-MR	0.0145178	-0.00302701	0.0638285
	CanESM5	-0.00111143	0.0123699	0.0606087
	CNRM-CM6-1	-4.63885e-05	0.0135215	0.0726175
	CNRM-ESM2-1	0.124566	0.175193	0.209285
	EC-Earth3-Veg	0.0414035	0.0756145	0.227872
	FGOALS-g3	-0.00857269	0.0444549	0.17185
	GFDL-ESM4	0.0100259	0.0492981	0.171734
	HadGEM3-GC31-LL	-0.00934604	0.0033829	0.00423167
	INM-CM4-8	-0.0239908	0.0457142	0.173712
	INM-CM5-0	0.0900272	0.0879765	0.123992
	IPSL-CM6A-LR	0.0103219	0.04791	0.157921
	MIROC6	-0.0155445	0.020597	0.103337
	MIROC-ES2L	0.0231261	-0.00247489	0.148658
	MPI-ESM1-2-HR	0.0513477	0.0500742	0.104782
	MPI-ESM1-2-LR	-0.0881368	-0.0689929	-0.0562716
	MRI-ESM2-0	0.00456898	0.0161494	0.0788564
	NESM3	-0.00353482	0.00836189	0.02505
	NorESM2-LM	0.0715187	0.161606	0.274363
	NorESM2-MM	0.0180082	0.0874564	0.125022
	UKESM1-0-LL	-0.036484	-0.018136	0.0828857
CMIP6		Summer
		1.5℃	2.0℃	3.0℃
SSP245	ACCESS-CM2	0.000497751	0.00912474	-0.00424351
	ACCESS-ESM1-5	0.0167303	0.0126866	0.0233398
	BCC-CSM2-MR	0.00346659	-0.00583257	0.00941974
	CanESM5	0.00877963	0.0312373	0.0364587
	CNRM-CM6-1	0.00611979	-0.00130205	0.0104614
	CNRM-ESM2-1	-0.0724127	-0.0753662	0.0126863
	EC-Earth3-Veg	0.0145892	0.00311641	-0.0160131
	FGOALS-g3	-0.00583964	0.032308	NaN
	GFDL-ESM4	0.0199916	0.000221906	NaN
	HadGEM3-GC31-LL	0.0100847	0.0222142	0.0200215
	INM-CM4-8	-0.0297232	0.00871394	NaN
	INM-CM5-0	-0.0289206	0.00820651	NaN
	IPSL-CM6A-LR	0.0291196	-5.65523e-05	-0.0475729
	MIROC6	-0.0972905	-0.0723215	NaN
	MIROC-ES2L	-0.0370307	-0.0293398	0.0244183
	MPI-ESM1-2-HR	0.0145071	0.00687747	NaN
	MPI-ESM1-2-LR	-0.0318161	0.0232438	NaN
	MRI-ESM2-0	0.0157063	0.00988866	0.0472852
	NESM3	-0.00164267	-0.0126863	-0.0147066
	NorESM2-LM	0.00505124	-0.0303527	NaN
	NorESM2-MM	-0.0068748	-0.0213872	NaN
	UKESM1-0-LL	-0.00646299	-0.00231271	0.00614879
SSP585	ACCESS-CM2	0.000397323	0.00167669	-0.0345776
	ACCESS-ESM1-5	0.01076	0.0257268	0.0265334
	BCC-CSM2-MR	-0.0110604	-0.0360278	-0.013419
	CanESM5	0.0107496	0.0100783	0.00936081
	CNRM-CM6-1	-0.0114926	-0.00834428	0.016379
	CNRM-ESM2-1	-0.0778385	-0.085303	-0.0208359
	EC-Earth3-Veg	0.00645529	-0.00203944	-0.0079293
	FGOALS-g3	-0.0517181	-0.0462636	0.0515335
	GFDL-ESM4	0.0173186	-0.00339345	-0.0271926
	HadGEM3-GC31-LL	0.027188	0.0487731	0.0393181
	INM-CM4-8	-0.035743	-0.0329005	-0.0143727
	INM-CM5-0	0.00241262	0.0101118	-0.0245905
	IPSL-CM6A-LR	0.00314306	-0.0242585	-0.0194113
	MIROC6	-0.140174	-0.115989	-0.0148055
	MIROC-ES2L	-0.0767397	-0.0783038	-0.00231548
	MPI-ESM1-2-HR	-0.00284163	-0.0100114	0.00377094
	MPI-ESM1-2-LR	-0.0374955	-0.0279757	0.0319399
	MRI-ESM2-0	0.0167684	-0.00371352	0.0448991
	NESM3	-0.0139918	-0.0291055	-0.0554348
	NorESM2-LM	-0.0172495	-0.0347495	-0.0063336
	NorESM2-MM	-0.00518498	-0.0324795	-0.034172
	UKESM1-0-LL	-0.00979761	-0.000376437	-0.0302058
CMIP6		Autumn
		1.5℃	2.0℃	3.0℃
SSP245	ACCESS-CM2	0.0294129	0.0341425	0.138558
	ACCESS-ESM1-5	0.0363047	-0.0167114	-0.0116729
	BCC-CSM2-MR	0.00933633	0.022246	0.0998752
	CanESM5	0.0146023	0.00484659	0.0793035
	CNRM-CM6-1	0.0684365	0.095056	0.100198
	CNRM-ESM2-1	0.0534806	0.171004	0.477717
	EC-Earth3-Veg	0.012627	-0.0177112	0.103973
	FGOALS-g3	-0.0611624	-0.0426834	NaN
	GFDL-ESM4	0.0124264	0.0447043	NaN
	HadGEM3-GC31-LL	0.0273093	0.0641101	0.0938265
	INM-CM4-8	0.0499913	0.0838333	NaN
	INM-CM5-0	-0.0699985	-0.024542	NaN
	IPSL-CM6A-LR	0.030802	0.0631683	0.138104
	MIROC6	-0.125827	-0.0654183	NaN
	MIROC-ES2L	-0.0454692	0.0527601	0.219442
	MPI-ESM1-2-HR	0.0143127	0.0451297	NaN
	MPI-ESM1-2-LR	-0.0153335	0.0496413	NaN
	MRI-ESM2-0	0.0317293	0.076278	0.0871635
	NESM3	0.0210475	0.0355096	0.123042
	NorESM2-LM	0.128707	0.129248	NaN
	NorESM2-MM	-0.096941	-0.0295097	NaN
	UKESM1-0-LL	0.0453704	0.0897175	0.129148
SSP585	ACCESS-CM2	-0.000965161	-0.0616271	0.0452646
	ACCESS-ESM1-5	0.00169988	-0.0298788	-0.012651
	BCC-CSM2-MR	-0.0501777	-0.073084	0.0354266
	CanESM5	0.0377224	0.0117377	0.0255432
	CNRM-CM6-1	0.0253626	0.0787397	0.119955
	CNRM-ESM2-1	0.0580521	0.221698	0.511056
	EC-Earth3-Veg	0.00224656	-0.0416013	0.0790795
	FGOALS-g3	-0.117997	-0.0521627	0.132975
	GFDL-ESM4	0.00746216	0.0388455	0.156348
	HadGEM3-GC31-LL	0.0349501	0.0951555	0.0987643
	INM-CM4-8	-0.0143177	0.0165444	0.125666
	INM-CM5-0	0.0131219	0.0707307	0.261202
	IPSL-CM6A-LR	-0.0183643	0.000123794	0.0814234
	MIROC6	-0.153014	-0.0688302	0.144464
	MIROC-ES2L	-0.0831348	-0.0231075	0.164363
	MPI-ESM1-2-HR	-0.0449558	0.0112058	0.152461
	MPI-ESM1-2-LR	0.00178716	0.0212855	0.212859
	MRI-ESM2-0	-0.026823	0.01695	0.105211
	NESM3	0.0427948	0.0450991	0.109569
	NorESM2-LM	0.105916	0.15156	0.263367
	NorESM2-MM	-0.0168487	0.0211515	0.127564
	UKESM1-0-LL	-0.00785637	0.0274444	0.0723573
CMIP6		Winter
		1.5℃	2.0℃	3.0℃
SSP245	ACCESS-CM2	0.041592	0.18719	0.76648
	ACCESS-ESM1-5	0.206491	0.387147	0.400704
	BCC-CSM2-MR	0.2347	0.605008	1.49767
	CanESM5	0.132757	0.279364	0.704206
	CNRM-CM6-1	0.184118	0.373925	0.863299
	CNRM-ESM2-1	0.102028	0.499185	1.49418
	EC-Earth3-Veg	0.267293	0.45636	0.91565
	FGOALS-g3	0.382379	0.769445	NaN
	GFDL-ESM4	0.691468	0.991207	NaN
	HadGEM3-GC31-LL	0.885641	1.32411	2.04412
	INM-CM4-8	0.377654	0.813773	NaN
	INM-CM5-0	0.441135	0.813673	NaN
	IPSL-CM6A-LR	0.184815	0.328982	0.619475
	MIROC6	-0.0327233	0.586918	NaN
	MIROC-ES2L	0.553343	1.00537	2.20824
	MPI-ESM1-2-HR	0.470867	0.388233	NaN
	MPI-ESM1-2-LR	0.530016	0.890866	NaN
	MRI-ESM2-0	0.656747	0.887091	1.90263
	NESM3	0.240735	0.404826	0.771083
	NorESM2-LM	0.952658	1.88346	NaN
	NorESM2-MM	0.213879	1.07831	NaN
	UKESM1-0-LL	0.473734	0.610454	1.18204
SSP585	ACCESS-CM2	-0.0946709	-0.0652117	0.437355
	ACCESS-ESM1-5	-0.257424	-0.0735158	0.564446
	BCC-CSM2-MR	0.54333	0.788526	1.55924
	CanESM5	0.168729	0.262073	0.819746
	CNRM-CM6-1	0.339182	0.558938	0.797653
	CNRM-ESM2-1	0.326713	0.694562	1.23594
	EC-Earth3-Veg	0.297232	0.407758	0.620751
	FGOALS-g3	0.0660657	0.287171	1.59028
	GFDL-ESM4	0.391633	0.556818	1.47287
	HadGEM3-GC31-LL	0.900312	1.83568	2.86306
	INM-CM4-8	0.241281	0.82131	1.64951
	INM-CM5-0	1.0309	1.25927	2.8161
	IPSL-CM6A-LR	0.176168	0.542285	1.12534
	MIROC6	0.119292	0.439723	1.45022
	MIROC-ES2L	0.315967	0.815945	2.8515
	MPI-ESM1-2-HR	0.494984	0.787388	2.17364
	MPI-ESM1-2-LR	0.269431	0.197363	1.26858
	MRI-ESM2-0	0.333461	0.555715	2.28222
	NESM3	0.133445	0.050952	0.654573
	NorESM2-LM	1.41812	3.38431	6.18808
	NorESM2-MM	0.704923	1.58653	2.97974
	UKESM1-0-LL	0.424224	0.839469	1.76758
Note that NaN means the results of the model don't achieve the warming goal by the end of 2100.
Annual snow cover and glacier area change
CMIP6		Percentage of snow cover			Glacier area
		1.5℃	2.0℃	3.0℃	1.5℃	2.0℃	3.0℃
SSP245	ACCESS-CM2	-0.03905	-0.07643	-0.20837	-0.1583	-0.25248	-0.31345
	ACCESS-ESM1-5	-0.09647	-0.19022	-0.34047	-0.15687	-0.27915	-0.32327
	BCC-CSM2-MR	-0.07953	-0.15269	-0.27351	-0.19787	-0.29453	-0.38293
	CanESM5	-0.09104	-0.12607	-0.23134	-0.1205	-0.20441	-0.29903
	CNRM-CM6-1	-0.16763	-0.2387	-0.37393	-0.23352	-0.29831	-0.36297
	CNRM-ESM2-1	-0.01235	-0.09633	-0.18278	-0.19115	-0.28678	-0.33962
	EC-Earth3-Veg	-0.12947	-0.18779	-0.33132	-0.19652	-0.29634	-0.35004
	FGOALS-g3	-0.02127	-0.06834	NaN	-0.23289	-0.31413	NaN
	GFDL-ESM4	-0.06772	-0.15751	NaN	-0.19161	-0.29179	NaN
	HadGEM3-GC31-LL	-0.11168	-0.16675	-0.23627	-0.10092	-0.18352	-0.28962
	INM-CM4-8	-0.10991	-0.13893	NaN	-0.26562	-0.31582	NaN
	INM-CM5-0	-0.14862	-0.20014	NaN	-0.22529	-0.31681	NaN
	IPSL-CM6A-LR	-0.09226	-0.10337	-0.2454	-0.16483	-0.27458	-0.31134
	MIROC6	-0.01983	-0.09472	NaN	-0.24056	-0.29671	NaN
	MIROC-ES2L	-0.14698	-0.22054	-0.31764	-0.20271	-0.2893	-0.34724
	MPI-ESM1-2-HR	-0.1085	-0.17829	NaN	-0.20007	-0.28915	NaN
	MPI-ESM1-2-LR	-0.12073	-0.11059	NaN	-0.26857	-0.30666	NaN
	MRI-ESM2-0	-0.06674	-0.20249	-0.25381	-0.16337	-0.27368	-0.32852
	NESM3	-0.06497	-0.12133	-0.27264	-0.13069	-0.25286	-0.33152
	NorESM2-LM	-0.1106	-0.18737	NaN	-0.27195	-0.32586	NaN
	NorESM2-MM	-0.12216	-0.23292	NaN	-0.26305	-0.31542	NaN
	UKESM1-0-LL	-0.08573	-0.12058	-0.21137	-0.12024	-0.20393	-0.29243
SSP585	ACCESS-CM2	-0.02315	-0.06656	-0.23147	-0.13807	-0.23922	-0.29906
	ACCESS-ESM1-5	-0.06441	-0.1758	-0.33502	-0.1563	-0.27451	-0.30214
	BCC-CSM2-MR	-0.08537	-0.16864	-0.28603	-0.16837	-0.27354	-0.3228
	CanESM5	-0.13455	-0.19873	-0.28902	-0.12118	-0.19621	-0.29074
	CNRM-CM6-1	-0.18937	-0.29274	-0.43567	-0.21387	-0.28405	-0.31092
	CNRM-ESM2-1	-0.05393	-0.08603	-0.25593	-0.18563	-0.28579	-0.31825
	EC-Earth3-Veg	-0.0908	-0.15539	-0.28744	-0.16741	-0.28241	-0.3204
	FGOALS-g3	-0.03346	-0.0597	-0.1462	-0.21429	-0.30091	-0.34386
	GFDL-ESM4	-0.13364	-0.21876	-0.33275	-0.21836	-0.28521	-0.32111
	HadGEM3-GC31-LL	-0.13127	-0.19318	-0.31126	-0.10071	-0.17399	-0.28227
	INM-CM4-8	-0.0421	-0.10192	-0.25685	-0.22823	-0.30101	-0.35031
	INM-CM5-0	-0.12631	-0.22452	-0.31685	-0.19166	-0.27709	-0.30953
	IPSL-CM6A-LR	-0.06437	-0.07339	-0.21257	-0.16502	-0.27507	-0.30125
	MIROC6	0.05447	-0.04346	-0.26856	-0.22087	-0.28858	-0.32266
	MIROC-ES2L	-0.07493	-0.16315	-0.33266	-0.20156	-0.27787	-0.30775
	MPI-ESM1-2-HR	-0.15833	-0.23938	-0.34291	-0.21342	-0.29375	-0.3316
	MPI-ESM1-2-LR	-0.05112	-0.13651	-0.36243	-0.25052	-0.29799	-0.33311
	MRI-ESM2-0	-0.06223	-0.15936	-0.31129	-0.13936	-0.24243	-0.30651
	NESM3	-0.08414	-0.11517	-0.24958	-0.12023	-0.21233	-0.29348
	NorESM2-LM	-0.14626	-0.18036	-0.28441	-0.25364	-0.3094	-0.35687
	NorESM2-MM	-0.16334	-0.2529	-0.40901	-0.23352	-0.29797	-0.35873
	UKESM1-0-LL	-0.07724	-0.10603	-0.20508	-0.11983	-0.19399	-0.28435
Contribution of rainfall runoff, snowmelt runoff, and glacier runoff for different scenarios
CMIP6		Ann
		HIST	1.5℃	2.0℃	3.0℃
Rainfall runoff		0.828796	0.830661	0.837794	0.86147
Snowmelt runoff		0.126962	0.126362	0.11916	0.0929035
Glacier runoff		0.0442421	0.0429769	0.0430464	0.0456268
CMIP6		Spring
		HIST	1.5℃	2.0℃	3.0℃
Rainfall runoff		0.520498	0.519476	0.532727	0.579454
Snowmelt runoff		0.456674	0.456952	0.442407	0.390725
Glacier runoff		0.0228276	0.0235719	0.0248661	0.0298211
CMIP6		Summer
		HIST	1.5℃	2.0℃	3.0℃
Rainfall runoff		0.893802	0.90272	0.911255	0.928925
Snowmelt runoff		0.0543324	0.0477346	0.0397553	0.0196623
Glacier runoff		0.0518655	0.0495459	0.0489902	0.0514126
CMIP6		Autumn
		HIST	1.5℃	2.0℃	3.0℃
Rainfall runoff		0.922335	0.915205	0.915701	0.922972
Snowmelt runoff		0.0311167	0.0368038	0.0344195	0.0235424
Glacier runoff		0.0465479	0.0479916	0.0498791	0.053486
CMIP6		Winter
		HIST	1.5℃	2.0℃	3.0℃
Rainfall runoff		0.62474	0.55882	0.549723	0.528813
Snowmelt runoff		0.371214	0.428953	0.444642	0.467988
Glacier runoff		0.00404654	0.0122272	0.00563556	0.00319873
Note that HIST represents historical period.
Changes of different runoff components (mm)
CMIP6		Ann
		1.5℃	2.0℃	3.0℃
Rainfall runoff		-7.21452	2.15505	43.3754
Snowmelt runoff		-1.79028	-4.12628	-12.5048
Glacier runoff		-1.01902	-0.681819	2.07831
CMIP6		Spring
		1.5℃	2.0℃	3.0℃
Rainfall runoff		-0.434	1.86418	9.98975
Snowmelt runoff		0.465981	0.193104	-3.40254
Glacier runoff		0.0526232	0.234575	0.898663
CMIP6		Summer
		1.5℃	2.0℃	3.0℃
Rainfall runoff		-5.40187	-0.912871	18.7962
Snowmelt runoff		-2.54378	-4.763	-9.61587
Glacier runoff		-1.13905	-1.2005	0.088837
CMIP6		Autumn
		1.5℃	2.0℃	3.0℃
Rainfall runoff		-1.1006	1.2657	13.2279
Snowmelt runoff		0.184597	0.162767	-1.71542
Glacier runoff		0.073766	0.287587	1.05494
CMIP6		Winter
		1.5℃	2.0℃	3.0℃
Rainfall runoff		-0.179225	-0.0914734	0.767381
Snowmelt runoff		0.12745	1.65059	0.863264
Glacier runoff		0.00760266	0.00586302	0.0073947
