# Supplementary material for: Non-monotonic changes in Asian Water Towers’ streamflow at increasing warming levels
Source: Nat Commun. 2023 Mar 1;14:1176. doi: 10.1038/s41467-023-36804-6 (PMC9977870; doi:10.1038/s41467-023-36804-6)
Supplement: Supplementary file 4 — Supplementary Data 1 [file 41467_2023_36804_MOESM4_ESM.zip › Supplementary File-Results of Ganges from this study.xlsx]

## Sheet: Ganges
Contains the results of:
- annual and seasonal precipitation, runoff, evapotranspiration change
- annual snow cover and glacier area change
- averaged annual and seasonal contribution of rainfall runoff, snowmelt runoff, and glacier runoff
Precipitation change
CMIP6		Ann
		1.5℃	2.0℃	3.0℃
SSP245	ACCESS-CM2	0.142425	0.195686	0.241258
	ACCESS-ESM1-5	-0.0372281	-0.0253721	0.0851616
	BCC-CSM2-MR	-0.0310699	-0.0118811	0.0639644
	CanESM5	0.131914	0.135693	0.248336
	CNRM-CM6-1	-0.124679	-0.150434	-0.122801
	CNRM-ESM2-1	0.0220671	0.050296	0.0846768
	EC-Earth3-Veg	0.0441397	0.0166532	0.115952
	FGOALS-g3	0.0461569	0.119547	NaN
	GFDL-ESM4	0.00295051	-0.0409062	NaN
	HadGEM3-GC31-LL	0.0518865	0.0520766	0.104627
	INM-CM4-8	-0.0338235	0.0554973	NaN
	INM-CM5-0	-0.0437824	0.015222	NaN
	IPSL-CM6A-LR	0.0629451	0.0936817	0.0903139
	MIROC6	-0.0835778	-0.07	NaN
	MIROC-ES2L	-0.114937	-0.102187	0.0468479
	MPI-ESM1-2-HR	0.0163677	-0.0146628	NaN
	MPI-ESM1-2-LR	0.0163716	0.102524	NaN
	MRI-ESM2-0	-0.0565398	-0.0947878	-0.0528995
	NESM3	0.03143	0.0587738	0.133247
	NorESM2-LM	0.152046	0.0994828	NaN
	NorESM2-MM	-0.089197	0.00101111	NaN
	UKESM1-0-LL	0.179044	0.260319	0.377158
SSP585	ACCESS-CM2	0.126516	0.100813	0.0437204
	ACCESS-ESM1-5	-0.0194562	-0.0219312	0.0647692
	BCC-CSM2-MR	-0.0836502	-0.124881	0.00920894
	CanESM5	0.0843754	0.154337	0.382644
	CNRM-CM6-1	-0.204615	-0.219669	-0.129163
	CNRM-ESM2-1	0.0319966	0.0487429	0.0873002
	EC-Earth3-Veg	0.016618	-0.0363245	0.0556822
	FGOALS-g3	-0.0936997	-0.0490486	0.178366
	GFDL-ESM4	-0.0543205	-0.0619387	-0.0396121
	HadGEM3-GC31-LL	0.0688468	0.110468	0.10827
	INM-CM4-8	-0.0374175	-0.0366641	0.0944306
	INM-CM5-0	-0.0203905	0.0434566	0.0825209
	IPSL-CM6A-LR	-0.00251622	0.0304908	0.156757
	MIROC6	-0.0517842	-0.0339337	0.0559459
	MIROC-ES2L	-0.134508	-0.147685	-0.0614357
	MPI-ESM1-2-HR	-0.0459159	-0.0539191	0.0490555
	MPI-ESM1-2-LR	0.0668246	0.125492	0.218475
	MRI-ESM2-0	-0.0520731	-0.075122	-0.081461
	NESM3	0.0233603	0.0331058	0.0777105
	NorESM2-LM	0.056264	0.163294	0.284215
	NorESM2-MM	-0.0322953	-0.0529124	0.0741921
	UKESM1-0-LL	0.122301	0.238364	0.304146
CMIP6		Spring
		1.5℃	2.0℃	3.0℃
SSP245	ACCESS-CM2	0.168808	0.304036	0.592077
	ACCESS-ESM1-5	-0.0041988	-0.0542922	-0.0474055
	BCC-CSM2-MR	-0.0159781	-0.0814294	-0.0610803
	CanESM5	-0.000703057	-0.0656598	0.068038
	CNRM-CM6-1	-0.278753	-0.275919	-0.152872
	CNRM-ESM2-1	0.156413	0.286947	0.161482
	EC-Earth3-Veg	0.0797318	0.234443	0.121295
	FGOALS-g3	0.106982	0.243788	NaN
	GFDL-ESM4	0.147783	0.0329798	NaN
	HadGEM3-GC31-LL	0.0157872	0.0916984	0.327225
	INM-CM4-8	0.0367288	0.219757	NaN
	INM-CM5-0	0.00358853	0.177862	NaN
	IPSL-CM6A-LR	-0.214765	-0.249347	-0.211883
	MIROC6	-0.110225	0.00272297	NaN
	MIROC-ES2L	-0.0379011	0.00653698	0.325575
	MPI-ESM1-2-HR	0.10472	0.0113408	NaN
	MPI-ESM1-2-LR	-0.0924637	0.0143754	NaN
	MRI-ESM2-0	-0.0762317	-0.192986	-0.203982
	NESM3	-0.142676	-0.103744	0.179571
	NorESM2-LM	0.0804181	0.129647	NaN
	NorESM2-MM	-0.144667	-0.19029	NaN
	UKESM1-0-LL	0.295122	0.442982	0.456677
SSP585	ACCESS-CM2	0.171898	0.0611884	0.103083
	ACCESS-ESM1-5	-0.0726254	-0.0556848	0.0131149
	BCC-CSM2-MR	-0.146589	-0.247865	-0.0756062
	CanESM5	0.0127163	-0.0167793	0.26593
	CNRM-CM6-1	-0.281059	-0.33697	-0.221466
	CNRM-ESM2-1	-0.0202515	0.0691114	0.136839
	EC-Earth3-Veg	0.0180247	0.0600979	0.300309
	FGOALS-g3	-0.0456954	-0.0528208	0.228651
	GFDL-ESM4	-0.0493299	-0.0958997	0.0449425
	HadGEM3-GC31-LL	-0.108999	-0.145539	0.0299568
	INM-CM4-8	0.143918	0.127706	0.0587779
	INM-CM5-0	-0.0542051	-0.0503093	0.112842
	IPSL-CM6A-LR	-0.0878362	-0.0655	-0.0925921
	MIROC6	-0.0193578	-0.014251	0.0310116
	MIROC-ES2L	-0.13056	-0.127859	0.0883198
	MPI-ESM1-2-HR	-0.0899222	-0.0647591	-0.119355
	MPI-ESM1-2-LR	-0.110869	-0.0572532	-0.116792
	MRI-ESM2-0	-0.148863	-0.250365	-0.230384
	NESM3	-0.136303	-0.10953	-0.118327
	NorESM2-LM	-0.0242445	0.030517	0.11117
	NorESM2-MM	-0.0769658	-0.120902	-0.0469347
	UKESM1-0-LL	0.234421	0.353636	0.477324
CMIP6		Summer
		1.5℃	2.0℃	3.0℃
SSP245	ACCESS-CM2	0.076059	0.108626	0.127745
	ACCESS-ESM1-5	-0.0405076	-0.0100449	0.143581
	BCC-CSM2-MR	-0.0442809	-0.0118273	0.0866887
	CanESM5	-0.0307213	-0.0106745	0.13505
	CNRM-CM6-1	-0.0368952	-0.0792902	-0.0521985
	CNRM-ESM2-1	0.0165318	0.00746225	0.0430559
	EC-Earth3-Veg	0.0585389	0.0285373	0.182005
	FGOALS-g3	-0.0287228	-0.0243196	NaN
	GFDL-ESM4	0.0179383	-0.0621133	NaN
	HadGEM3-GC31-LL	0.0689892	0.0546128	0.0627911
	INM-CM4-8	-0.0262392	0.0783587	NaN
	INM-CM5-0	-0.0678155	0.00484643	NaN
	IPSL-CM6A-LR	0.174683	0.202189	0.207361
	MIROC6	-0.102895	-0.100026	NaN
	MIROC-ES2L	-0.11767	-0.136668	-0.00275418
	MPI-ESM1-2-HR	0.00960759	0.00369586	NaN
	MPI-ESM1-2-LR	0.0644784	0.0980516	NaN
	MRI-ESM2-0	-0.0438777	-0.0391432	0.0151753
	NESM3	0.0459673	0.0659653	0.167053
	NorESM2-LM	0.129165	0.0979051	NaN
	NorESM2-MM	-0.0791054	0.0676958	NaN
	UKESM1-0-LL	0.152291	0.195609	0.356462
SSP585	ACCESS-CM2	0.0855704	0.0743037	0.031115
	ACCESS-ESM1-5	-0.0069692	0.0147884	0.12654
	BCC-CSM2-MR	-0.0864547	-0.126464	0.0293674
	CanESM5	-0.0577775	0.0227259	0.289259
	CNRM-CM6-1	-0.120634	-0.171271	-0.0862861
	CNRM-ESM2-1	0.0415541	0.0182892	0.0877531
	EC-Earth3-Veg	0.0239031	-0.0214564	0.0824043
	FGOALS-g3	-0.120917	-0.12889	0.0165858
	GFDL-ESM4	-0.0274221	-0.0717952	-0.0618826
	HadGEM3-GC31-LL	0.0860751	0.1366	0.129627
	INM-CM4-8	-0.048797	-0.0389088	0.192178
	INM-CM5-0	-0.0438864	0.0376442	0.0301512
	IPSL-CM6A-LR	0.073157	0.0563665	0.179192
	MIROC6	-0.0809263	-0.0672419	0.0314073
	MIROC-ES2L	-0.146808	-0.180033	-0.127217
	MPI-ESM1-2-HR	-0.0276585	-0.0376409	0.0651486
	MPI-ESM1-2-LR	0.0102608	0.0982364	0.236454
	MRI-ESM2-0	-0.0174823	-0.0307543	-0.0286266
	NESM3	0.0279339	0.0407401	0.0667115
	NorESM2-LM	0.0569879	0.160199	0.305385
	NorESM2-MM	-0.0420607	-0.0433345	0.0942377
	UKESM1-0-LL	0.105333	0.204703	0.278119
CMIP6		Autumn
		1.5℃	2.0℃	3.0℃
SSP245	ACCESS-CM2	0.362603	0.35408	0.421272
	ACCESS-ESM1-5	0.0343937	0.0479081	0.0917072
	BCC-CSM2-MR	-0.0108928	0.0324568	0.0611458
	CanESM5	0.272604	0.260713	0.28309
	CNRM-CM6-1	-0.269833	-0.250741	-0.182711
	CNRM-ESM2-1	0.0169018	0.110952	0.200312
	EC-Earth3-Veg	-0.0184398	-0.0848153	0.0158404
	FGOALS-g3	0.0211124	0.193583	NaN
	GFDL-ESM4	-0.0628396	-0.00202209	NaN
	HadGEM3-GC31-LL	0.0942377	0.0881392	0.200027
	INM-CM4-8	-0.053832	-0.00978846	NaN
	INM-CM5-0	0.0841817	0.0845358	NaN
	IPSL-CM6A-LR	-0.0230619	0.0626882	0.173399
	MIROC6	0.0303879	-0.020812	NaN
	MIROC-ES2L	-0.159261	0.0874268	0.228276
	MPI-ESM1-2-HR	-0.00264286	-0.107223	NaN
	MPI-ESM1-2-LR	0.0468035	0.247977	NaN
	MRI-ESM2-0	-0.0881183	-0.102885	-0.0488632
	NESM3	0.0653909	0.145835	0.211883
	NorESM2-LM	0.597199	0.341871	NaN
	NorESM2-MM	-0.148649	-0.156445	NaN
	UKESM1-0-LL	0.196718	0.355939	0.441141
SSP585	ACCESS-CM2	0.175274	0.00787855	0.034607
	ACCESS-ESM1-5	0.00935916	-0.133666	-0.0684368
	BCC-CSM2-MR	-0.0983964	-0.121147	-0.00661546
	CanESM5	0.140473	0.257587	0.421698
	CNRM-CM6-1	-0.360809	-0.324324	-0.218777
	CNRM-ESM2-1	0.110682	0.239085	0.219245
	EC-Earth3-Veg	-0.0225728	-0.13858	-0.0141125
	FGOALS-g3	-0.132577	-0.0893641	0.260136
	GFDL-ESM4	-0.105231	-0.00832159	0.05486
	HadGEM3-GC31-LL	0.163478	0.217892	0.221315
	INM-CM4-8	-0.104165	-0.143531	-0.0792075
	INM-CM5-0	0.269857	0.411588	0.603149
	IPSL-CM6A-LR	-0.118341	-0.0262019	0.152472
	MIROC6	-0.00506457	0.0378893	0.158918
	MIROC-ES2L	-0.0650673	0.091729	0.365414
	MPI-ESM1-2-HR	-0.0667533	-0.0586649	0.100724
	MPI-ESM1-2-LR	0.297313	0.301266	0.453629
	MRI-ESM2-0	-0.088459	-0.0527485	-0.00292685
	NESM3	0.0306491	0.0557164	0.253747
	NorESM2-LM	0.38203	0.563111	0.615116
	NorESM2-MM	-0.00450334	-0.0366608	0.178871
	UKESM1-0-LL	0.152914	0.276884	0.28926
CMIP6		Winter
		1.5℃	2.0℃	3.0℃
SSP245	ACCESS-CM2	0.20815	0.406812	0.300667
	ACCESS-ESM1-5	-0.186767	-0.225694	-0.340597
	BCC-CSM2-MR	0.00275127	-0.0821069	-0.00964135
	CanESM5	0.347649	0.406223	0.597166
	CNRM-CM6-1	-0.186715	-0.269196	-0.50284
	CNRM-ESM2-1	-0.0918518	-0.0585085	0.0335174
	EC-Earth3-Veg	0.0535412	0.0115071	-0.269354
	FGOALS-g3	0.141408	0.144413	NaN
	GFDL-ESM4	-0.0305844	-0.0473692	NaN
	HadGEM3-GC31-LL	-0.185137	-0.105152	0.0369925
	INM-CM4-8	-0.10784	-0.110476	NaN
	INM-CM5-0	-0.132913	-0.190874	NaN
	IPSL-CM6A-LR	0.056405	0.0487883	-0.234482
	MIROC6	-0.210919	-0.0104079	NaN
	MIROC-ES2L	-0.171786	-0.230191	-0.179475
	MPI-ESM1-2-HR	0.0242953	0.0323279	NaN
	MPI-ESM1-2-LR	-0.411907	-0.247868	NaN
	MRI-ESM2-0	-0.0412313	-0.25033	-0.232275
	NESM3	-0.0122989	-0.0967604	-0.353771
	NorESM2-LM	-0.0818861	-0.158647	NaN
	NorESM2-MM	-0.0285464	-0.1822	NaN
	UKESM1-0-LL	0.223477	0.347811	0.276821
SSP585	ACCESS-CM2	0.277611	0.500434	0.0803713
	ACCESS-ESM1-5	-0.093597	-0.202251	-0.363052
	BCC-CSM2-MR	0.0617079	0.0204981	-0.0371028
	CanESM5	0.361546	0.398473	0.611475
	CNRM-CM6-1	-0.316896	-0.114442	-0.0620967
	CNRM-ESM2-1	-0.189524	-0.237372	-0.332923
	EC-Earth3-Veg	0.0602735	0.0421267	-0.230011
	FGOALS-g3	-0.047211	0.121844	0.275882
	GFDL-ESM4	-0.121993	-0.131135	-0.269166
	HadGEM3-GC31-LL	-0.167431	-0.171942	-0.313725
	INM-CM4-8	-0.0176104	0.0170287	-0.115464
	INM-CM5-0	-0.228663	-0.312489	-0.318678
	IPSL-CM6A-LR	0.0339701	0.139054	0.289451
	MIROC6	0.147921	0.160704	0.0895319
	MIROC-ES2L	-0.110361	-0.223186	-0.307817
	MPI-ESM1-2-HR	-0.111942	-0.181512	-0.076033
	MPI-ESM1-2-LR	-0.0500665	-0.0536181	-0.407206
	MRI-ESM2-0	-0.0571926	-0.140633	-0.32219
	NESM3	0.109072	0.043408	-0.169507
	NorESM2-LM	-0.185041	-0.0677913	0.0514336
	NorESM2-MM	0.0404717	-0.11903	-0.224125
	UKESM1-0-LL	0.0510887	0.298664	0.37798
Note that NaN means the results of the model don't achieve the warming goal by the end of 2100.
Runoff change
CMIP6		Ann
		1.5℃	2.0℃	3.0℃
SSP245	ACCESS-CM2	0.135965	0.185069	0.232866
	ACCESS-ESM1-5	-0.0396999	-0.0304289	0.0848255
	BCC-CSM2-MR	-0.029365	-0.0104243	0.0644395
	CanESM5	0.118843	0.124147	0.232578
	CNRM-CM6-1	-0.121929	-0.150105	-0.120878
	CNRM-ESM2-1	0.0246691	0.0535145	0.0880372
	EC-Earth3-Veg	0.0396706	0.0161693	0.122078
	FGOALS-g3	0.0462857	0.119472	NaN
	GFDL-ESM4	0.00046416	-0.039336	NaN
	HadGEM3-GC31-LL	0.0485271	0.0534934	0.103776
	INM-CM4-8	-0.0348204	0.0537114	NaN
	INM-CM5-0	-0.0411546	0.0208083	NaN
	IPSL-CM6A-LR	0.0571133	0.0847083	0.0924543
	MIROC6	-0.0786994	-0.0709512	NaN
	MIROC-ES2L	-0.113111	-0.103348	0.0484543
	MPI-ESM1-2-HR	0.0133359	-0.00753802	NaN
	MPI-ESM1-2-LR	-0.00221076	0.0822571	NaN
	MRI-ESM2-0	-0.047631	-0.0860143	-0.0379668
	NESM3	0.0321168	0.0567172	0.122907
	NorESM2-LM	0.146836	0.101453	NaN
	NorESM2-MM	-0.082323	0.00655973	NaN
	UKESM1-0-LL	0.160697	0.235193	0.34729
SSP585	ACCESS-CM2	0.115731	0.0940938	0.0495032
	ACCESS-ESM1-5	-0.0235986	-0.026223	0.0659845
	BCC-CSM2-MR	-0.0797772	-0.121724	0.0100033
	CanESM5	0.071746	0.138845	0.353729
	CNRM-CM6-1	-0.197106	-0.213784	-0.125231
	CNRM-ESM2-1	0.0366205	0.0565873	0.0958365
	EC-Earth3-Veg	0.017187	-0.0316266	0.0639905
	FGOALS-g3	-0.0949699	-0.0534596	0.17457
	GFDL-ESM4	-0.0495778	-0.057814	-0.0313528
	HadGEM3-GC31-LL	0.0592468	0.100028	0.100504
	INM-CM4-8	-0.0371801	-0.0348667	0.0900102
	INM-CM5-0	-0.0183366	0.0427108	0.0877241
	IPSL-CM6A-LR	-0.00775917	0.0191275	0.139852
	MIROC6	-0.0543185	-0.0411124	0.048918
	MIROC-ES2L	-0.136122	-0.146264	-0.0573067
	MPI-ESM1-2-HR	-0.0417065	-0.046656	0.0506224
	MPI-ESM1-2-LR	0.0391173	0.0950447	0.179592
	MRI-ESM2-0	-0.0420007	-0.0638186	-0.0620253
	NESM3	0.0197331	0.0255314	0.067335
	NorESM2-LM	0.0543365	0.160142	0.277982
	NorESM2-MM	-0.0303294	-0.0440075	0.0820476
	UKESM1-0-LL	0.111807	0.215185	0.275168
CMIP6		Spring
		1.5℃	2.0℃	3.0℃
SSP245	ACCESS-CM2	0.153439	0.228725	0.362486
	ACCESS-ESM1-5	-0.0437114	-0.044011	-0.0064656
	BCC-CSM2-MR	-0.0171727	-0.0323557	0.0575415
	CanESM5	0.097474	0.0859578	0.247133
	CNRM-CM6-1	-0.159383	-0.18884	-0.163043
	CNRM-ESM2-1	0.0452455	0.149258	0.145976
	EC-Earth3-Veg	0.0383235	0.0546042	0.0470294
	FGOALS-g3	0.195218	0.373503	NaN
	GFDL-ESM4	0.0126184	-0.00745889	NaN
	HadGEM3-GC31-LL	0.00682714	0.0479639	0.192949
	INM-CM4-8	-0.054834	0.0796485	NaN
	INM-CM5-0	-0.0290654	0.0785512	NaN
	IPSL-CM6A-LR	-0.0790874	-0.0754636	-0.0669958
	MIROC6	0.0136217	0.0142529	NaN
	MIROC-ES2L	-0.0405191	-0.0120958	0.106845
	MPI-ESM1-2-HR	0.0627531	0.0133915	NaN
	MPI-ESM1-2-LR	-0.0348031	0.0220533	NaN
	MRI-ESM2-0	-0.00799302	-0.111491	-0.0901762
	NESM3	-0.0416812	-0.0233068	0.0244003
	NorESM2-LM	0.0845498	0.118975	NaN
	NorESM2-MM	-0.0556275	-0.0548753	NaN
	UKESM1-0-LL	0.226418	0.345097	0.39769
SSP585	ACCESS-CM2	0.161516	0.139028	0.0838255
	ACCESS-ESM1-5	-0.063465	-0.0582392	-0.000881647
	BCC-CSM2-MR	-0.0592828	-0.111951	0.00714843
	CanESM5	0.0977402	0.100738	0.395581
	CNRM-CM6-1	-0.195712	-0.179399	-0.104802
	CNRM-ESM2-1	0.0437075	0.145671	0.141877
	EC-Earth3-Veg	0.0100864	-0.00171437	0.0781741
	FGOALS-g3	0.0207192	0.08441	0.419508
	GFDL-ESM4	-0.0544585	-0.0635582	0.0191284
	HadGEM3-GC31-LL	-0.00193629	0.0230952	0.0755369
	INM-CM4-8	0.029479	0.017579	0.0758181
	INM-CM5-0	-0.0635224	-0.048417	0.0582629
	IPSL-CM6A-LR	-0.073938	-0.0718959	0.000580411
	MIROC6	0.0714654	0.0629499	0.0796988
	MIROC-ES2L	-0.00108829	0.0263602	0.0534768
	MPI-ESM1-2-HR	-0.0577165	-0.0751134	-0.0259055
	MPI-ESM1-2-LR	0.0335941	0.0372433	-0.05318
	MRI-ESM2-0	-0.0520992	-0.108245	-0.116175
	NESM3	-0.00575748	-0.00997229	-0.0508774
	NorESM2-LM	0.0138799	0.105898	0.238463
	NorESM2-MM	-0.029619	-0.0615136	0.0283306
	UKESM1-0-LL	0.158917	0.28206	0.381184
CMIP6		Summer
		1.5℃	2.0℃	3.0℃
SSP245	ACCESS-CM2	0.119121	0.173498	0.203539
	ACCESS-ESM1-5	-0.0503325	-0.0263738	0.124105
	BCC-CSM2-MR	-0.0428573	-0.0277498	0.0645614
	CanESM5	0.0444511	0.0819167	0.208237
	CNRM-CM6-1	-0.0682016	-0.110067	-0.116126
	CNRM-ESM2-1	0.0502877	0.0382341	0.0429374
	EC-Earth3-Veg	0.0565874	0.033132	0.170022
	FGOALS-g3	-0.0095067	0.0191031	NaN
	GFDL-ESM4	0.0265403	-0.0639305	NaN
	HadGEM3-GC31-LL	0.0633827	0.0533116	0.0429635
	INM-CM4-8	-0.0298302	0.0986898	NaN
	INM-CM5-0	-0.064366	0.0178542	NaN
	IPSL-CM6A-LR	0.149866	0.182365	0.145072
	MIROC6	-0.122236	-0.113146	NaN
	MIROC-ES2L	-0.120793	-0.141845	0.0193847
	MPI-ESM1-2-HR	0.0135288	-0.0121809	NaN
	MPI-ESM1-2-LR	0.0186286	0.069534	NaN
	MRI-ESM2-0	-0.0577345	-0.10168	-0.0483889
	NESM3	0.0443919	0.0708452	0.12992
	NorESM2-LM	0.123753	0.0895691	NaN
	NorESM2-MM	-0.112799	0.0153712	NaN
	UKESM1-0-LL	0.158125	0.202241	0.362465
SSP585	ACCESS-CM2	0.131096	0.1324	0.0562714
	ACCESS-ESM1-5	-0.0224213	0.00205853	0.1229
	BCC-CSM2-MR	-0.0930385	-0.142479	0.00680411
	CanESM5	0.0188076	0.0891542	0.318995
	CNRM-CM6-1	-0.148089	-0.191822	-0.118217
	CNRM-ESM2-1	0.0473759	0.0227526	0.0770517
	EC-Earth3-Veg	0.03364	-0.0213115	0.0794998
	FGOALS-g3	-0.106179	-0.103712	0.0248467
	GFDL-ESM4	-0.0303243	-0.0867203	-0.0772248
	HadGEM3-GC31-LL	0.0575159	0.107764	0.0905613
	INM-CM4-8	-0.0293575	-0.0240766	0.159718
	INM-CM5-0	-0.0442842	0.0309614	0.0504561
	IPSL-CM6A-LR	0.0579876	0.0754568	0.191399
	MIROC6	-0.063758	-0.0666374	0.0285419
	MIROC-ES2L	-0.147759	-0.18861	-0.123297
	MPI-ESM1-2-HR	-0.0272572	-0.0500706	0.0340979
	MPI-ESM1-2-LR	0.013037	0.0922107	0.186357
	MRI-ESM2-0	-0.0271876	-0.0627766	-0.0885665
	NESM3	0.0264189	0.0361301	0.0415908
	NorESM2-LM	0.0338299	0.122316	0.255321
	NorESM2-MM	-0.0786254	-0.0968672	0.0509416
	UKESM1-0-LL	0.11466	0.229414	0.310809
CMIP6		Autumn
		1.5℃	2.0℃	3.0℃
SSP245	ACCESS-CM2	0.156741	0.185183	0.242189
	ACCESS-ESM1-5	-0.0127979	-0.0229639	0.0831664
	BCC-CSM2-MR	-0.031271	0.0115001	0.0681122
	CanESM5	0.165194	0.130191	0.198035
	CNRM-CM6-1	-0.182281	-0.193471	-0.0953165
	CNRM-ESM2-1	-0.0050713	0.0519762	0.139682
	EC-Earth3-Veg	0.0210804	-0.0144801	0.107277
	FGOALS-g3	-0.0411337	0.0453996	NaN
	GFDL-ESM4	-0.0282543	-0.0231041	NaN
	HadGEM3-GC31-LL	0.0586873	0.0661926	0.16618
	INM-CM4-8	-0.0358135	0.00254547	NaN
	INM-CM5-0	-0.00575917	0.0288617	NaN
	IPSL-CM6A-LR	0.034112	0.0755775	0.158974
	MIROC6	-0.0525611	-0.0524782	NaN
	MIROC-ES2L	-0.13226	-0.0626058	0.0983916
	MPI-ESM1-2-HR	-0.0121166	-0.00591448	NaN
	MPI-ESM1-2-LR	0.0023214	0.126695	NaN
	MRI-ESM2-0	-0.0620774	-0.0496066	0.0143565
	NESM3	0.0437308	0.0771569	0.19678
	NorESM2-LM	0.238575	0.145572	NaN
	NorESM2-MM	-0.0524145	0.0228532	NaN
	UKESM1-0-LL	0.155753	0.257791	0.352584
SSP585	ACCESS-CM2	0.0805966	0.00416648	0.0333277
	ACCESS-ESM1-5	-0.00845465	-0.0549871	0.0208049
	BCC-CSM2-MR	-0.0936371	-0.127292	0.00856011
	CanESM5	0.0603904	0.154751	0.365425
	CNRM-CM6-1	-0.256546	-0.264223	-0.1462
	CNRM-ESM2-1	0.0358873	0.0890787	0.137241
	EC-Earth3-Veg	-0.00746717	-0.0638211	0.0556397
	FGOALS-g3	-0.152298	-0.130242	0.141294
	GFDL-ESM4	-0.0703518	-0.026654	0.0131091
	HadGEM3-GC31-LL	0.0933853	0.128352	0.147694
	INM-CM4-8	-0.068387	-0.0816226	0.0300853
	INM-CM5-0	0.0552622	0.127625	0.195319
	IPSL-CM6A-LR	-0.0233897	0.000137979	0.11092
	MIROC6	-0.0998622	-0.0521989	0.0633549
	MIROC-ES2L	-0.174596	-0.135063	0.0349903
	MPI-ESM1-2-HR	-0.0644714	-0.037328	0.0889848
	MPI-ESM1-2-LR	0.0736036	0.12377	0.27082
	MRI-ESM2-0	-0.0700878	-0.0515914	0.0131947
	NESM3	0.0209856	0.0317006	0.152489
	NorESM2-LM	0.121551	0.258756	0.356646
	NorESM2-MM	0.036195	0.0429196	0.166239
	UKESM1-0-LL	0.112453	0.197681	0.223879
CMIP6		Winter
		1.5℃	2.0℃	3.0℃
SSP245	ACCESS-CM2	0.129691	0.188419	0.184895
	ACCESS-ESM1-5	-0.0567888	-0.0609692	-0.0454411
	BCC-CSM2-MR	0.0280828	0.0192949	0.0603409
	CanESM5	0.191821	0.23062	0.338033
	CNRM-CM6-1	-0.116495	-0.140824	-0.179684
	CNRM-ESM2-1	-0.0159757	0.0291147	0.0786846
	EC-Earth3-Veg	0.0189509	0.00182835	0.00518713
	FGOALS-g3	0.14723	0.178336	NaN
	GFDL-ESM4	-0.0149797	-0.0265248	NaN
	HadGEM3-GC31-LL	-0.0179738	0.0125638	0.0797179
	INM-CM4-8	-0.0438448	-0.0191335	NaN
	INM-CM5-0	-0.0427908	-0.0467009	NaN
	IPSL-CM6A-LR	0.0180781	0.02674	-0.0416482
	MIROC6	-0.0366949	-0.00203447	NaN
	MIROC-ES2L	-0.0859311	-0.0775546	0.0196574
	MPI-ESM1-2-HR	0.0371638	-0.0260327	NaN
	MPI-ESM1-2-LR	-0.0673139	0.0618389	NaN
	MRI-ESM2-0	-0.0105165	-0.0941072	-0.0703523
	NESM3	0.0220815	0.0146334	-0.0346408
	NorESM2-LM	0.0770383	0.0209815	NaN
	NorESM2-MM	-0.0432912	-0.0439915	NaN
	UKESM1-0-LL	0.131745	0.201315	0.216993
SSP585	ACCESS-CM2	0.112164	0.162339	0.0343986
	ACCESS-ESM1-5	-0.0354241	-0.076584	-0.0662605
	BCC-CSM2-MR	0.00726283	-0.0193626	0.0306337
	CanESM5	0.173746	0.234622	0.351687
	CNRM-CM6-1	-0.226618	-0.191834	-0.113851
	CNRM-ESM2-1	-0.0103677	0.0215964	0.00604212
	EC-Earth3-Veg	0.0290383	-0.00414845	-0.000942827
	FGOALS-g3	-0.0876978	0.0306095	0.257053
	GFDL-ESM4	-0.0517193	-0.0494896	-0.0556595
	HadGEM3-GC31-LL	0.00520247	0.0354579	0.00161679
	INM-CM4-8	-0.0488339	-0.000314964	-0.0343288
	INM-CM5-0	-0.052494	-0.0399154	-0.00391243
	IPSL-CM6A-LR	-0.0498348	0.0362979	0.225894
	MIROC6	0.00698807	0.0211863	0.089983
	MIROC-ES2L	-0.0888372	-0.0965911	-0.0342688
	MPI-ESM1-2-HR	-0.0224141	-0.0462367	0.0618971
	MPI-ESM1-2-LR	0.05851	0.0782784	0.0848141
	MRI-ESM2-0	-0.00918491	-0.0490387	-0.108169
	NESM3	0.015783	0.000426777	0.0151687
	NorESM2-LM	-0.00011124	0.113568	0.206224
	NorESM2-MM	0.014306	-0.0191635	0.0275796
	UKESM1-0-LL	0.0567472	0.159749	0.209844
Note that NaN means the results of the model don't achieve the warming goal by the end of 2100.
Evapotranspiration change
CMIP6		Ann
		1.5℃	2.0℃	3.0℃
SSP245	ACCESS-CM2	0.0025455	0.0111182	0.0414941
	ACCESS-ESM1-5	0.0246485	0.0381868	0.0226681
	BCC-CSM2-MR	0.0161047	0.0263926	0.0754525
	CanESM5	-0.000754117	-0.00214576	0.0191766
	CNRM-CM6-1	-0.0221867	0.00922428	0.0715441
	CNRM-ESM2-1	-0.00126889	0.0311906	0.0802595
	EC-Earth3-Veg	0.0263537	0.0395955	0.0648793
	FGOALS-g3	0.0282869	0.0684812	NaN
	GFDL-ESM4	0.0271465	0.0354778	NaN
	HadGEM3-GC31-LL	-0.008428	-0.00136581	0.0225254
	INM-CM4-8	0.0386442	0.0555307	NaN
	INM-CM5-0	0.0326264	0.0510387	NaN
	IPSL-CM6A-LR	0.0236096	0.0310432	0.0265834
	MIROC6	0.00297627	0.0313948	NaN
	MIROC-ES2L	-0.00811569	0.00769893	0.111559
	MPI-ESM1-2-HR	0.00559937	0.0110065	NaN
	MPI-ESM1-2-LR	-0.0259455	0.0176037	NaN
	MRI-ESM2-0	-0.00714622	-0.00305863	0.0434585
	NESM3	-0.00970127	-0.0182987	0.0237417
	NorESM2-LM	0.0174013	0.0193745	NaN
	NorESM2-MM	0.0039668	0.0357084	NaN
	UKESM1-0-LL	0.012809	0.0270027	0.0530721
SSP585	ACCESS-CM2	0.00759302	-0.00298773	-0.0139186
	ACCESS-ESM1-5	0.013197	0.0196873	0.0326109
	BCC-CSM2-MR	-0.00221343	-0.0134509	0.0349644
	CanESM5	-0.0171555	-0.0183633	0.000953434
	CNRM-CM6-1	-0.0546857	-0.044604	0.018912
	CNRM-ESM2-1	-0.0199927	-0.00369825	0.0513456
	EC-Earth3-Veg	0.0251502	0.0266276	0.0607714
	FGOALS-g3	-0.00913263	0.0111009	0.0913273
	GFDL-ESM4	0.0139908	0.0185118	0.058434
	HadGEM3-GC31-LL	-0.00125922	0.0107196	0.0131324
	INM-CM4-8	0.0511496	0.049547	0.0653535
	INM-CM5-0	0.0243306	0.0468709	0.065661
	IPSL-CM6A-LR	0.0194871	0.037996	0.0618332
	MIROC6	-0.0126362	0.00256845	0.0479112
	MIROC-ES2L	-0.0195386	-0.00663096	0.0722431
	MPI-ESM1-2-HR	0.00474968	0.0113553	0.0329857
	MPI-ESM1-2-LR	-0.0416818	-0.0301149	0.0149303
	MRI-ESM2-0	-0.0205122	-0.0228609	-0.00268031
	NESM3	-0.00804032	-0.0109185	-0.0008789
	NorESM2-LM	0.000801445	0.0234198	0.0647995
	NorESM2-MM	0.0301761	0.0315286	0.0619755
	UKESM1-0-LL	-0.00123677	0.0245709	0.0329051
CMIP6		Spring
		1.5℃	2.0℃	3.0℃
SSP245	ACCESS-CM2	0.0236015	0.0506561	0.106657
	ACCESS-ESM1-5	0.0233391	0.0475333	0.0528411
	BCC-CSM2-MR	0.0065725	0.004583	0.0491406
	CanESM5	0.0313811	0.0470402	0.0863322
	CNRM-CM6-1	-0.0314185	-0.0124065	0.0599685
	CNRM-ESM2-1	-0.00918834	0.0255493	0.0678383
	EC-Earth3-Veg	0.0261592	0.0474739	0.0599402
	FGOALS-g3	0.111518	0.151788	NaN
	GFDL-ESM4	0.00617792	0.0114849	NaN
	HadGEM3-GC31-LL	-0.0147988	0.0204204	0.0604554
	INM-CM4-8	0.0297859	0.055017	NaN
	INM-CM5-0	0.0481698	0.0639997	NaN
	IPSL-CM6A-LR	-0.00450032	0.0028185	0.0297616
	MIROC6	0.0246603	0.0528526	NaN
	MIROC-ES2L	0.00342093	0.00645953	0.114011
	MPI-ESM1-2-HR	0.00551872	0.00994587	NaN
	MPI-ESM1-2-LR	-0.0322535	-0.00290954	NaN
	MRI-ESM2-0	-0.0200964	-0.0326546	0.0264639
	NESM3	-0.0333851	-0.0547281	-0.037795
	NorESM2-LM	0.0443438	0.0912966	NaN
	NorESM2-MM	0.0244856	0.0422733	NaN
	UKESM1-0-LL	0.0313666	0.0657091	0.0845633
SSP585	ACCESS-CM2	0.0239513	0.0268958	0.0442247
	ACCESS-ESM1-5	0.0053883	0.0257377	0.0695634
	BCC-CSM2-MR	-0.0153111	-0.0389673	-0.00221432
	CanESM5	0.0355024	0.0545627	0.0994842
	CNRM-CM6-1	-0.0671874	-0.0561891	0.01777
	CNRM-ESM2-1	-0.0345531	-0.0286195	0.0125229
	EC-Earth3-Veg	0.0300134	0.0351004	0.0741674
	FGOALS-g3	0.0724846	0.0913817	0.153396
	GFDL-ESM4	-0.00203042	-0.00435709	0.0459406
	HadGEM3-GC31-LL	-0.0254913	-0.00839446	0.00542192
	INM-CM4-8	0.0364115	0.0391038	0.0714982
	INM-CM5-0	0.00949631	0.0278714	0.0702753
	IPSL-CM6A-LR	0.0165505	0.0445957	0.0819246
	MIROC6	-0.00294136	-0.0015588	0.0367936
	MIROC-ES2L	0.016956	0.0220277	0.0788643
	MPI-ESM1-2-HR	-0.00321158	-0.0125623	0.00265632
	MPI-ESM1-2-LR	-0.0387074	-0.0378025	-0.0600379
	MRI-ESM2-0	-0.0313512	-0.0381825	-0.0244798
	NESM3	-0.0221085	-0.0256941	-0.0495788
	NorESM2-LM	0.0542003	0.110259	0.178223
	NorESM2-MM	0.0355821	0.0457869	0.0781304
	UKESM1-0-LL	-0.0067832	0.0274837	0.0689209
CMIP6		Summer
		1.5℃	2.0℃	3.0℃
SSP245	ACCESS-CM2	-0.0707437	-0.0834145	-0.103758
	ACCESS-ESM1-5	0.00356731	0.00457279	-0.0430054
	BCC-CSM2-MR	0.00438243	0.0169238	0.0627172
	CanESM5	-0.0473218	-0.077187	-0.103247
	CNRM-CM6-1	-0.00643256	0.0286369	0.0699996
	CNRM-ESM2-1	0.000531045	0.0225543	0.0693449
	EC-Earth3-Veg	-0.00649468	-0.00477674	0.0222243
	FGOALS-g3	-0.0429734	-0.0147669	NaN
	GFDL-ESM4	0.0315943	0.0290541	NaN
	HadGEM3-GC31-LL	-0.0256484	-0.0644398	-0.0781441
	INM-CM4-8	0.017532	0.0216581	NaN
	INM-CM5-0	0.00931199	0.0116865	NaN
	IPSL-CM6A-LR	0.0292218	0.0218526	-0.0415665
	MIROC6	-0.0236802	-0.00345409	NaN
	MIROC-ES2L	-0.0261828	-0.00577017	0.0885541
	MPI-ESM1-2-HR	-0.0161643	-0.0222725	NaN
	MPI-ESM1-2-LR	-0.0474701	0.00346265	NaN
	MRI-ESM2-0	-0.00429667	0.0209399	0.0513157
	NESM3	-0.029107	-0.0548	-0.0176254
	NorESM2-LM	-0.0699166	-0.109453	NaN
	NorESM2-MM	-0.0185799	0.0144761	NaN
	UKESM1-0-LL	-0.0442069	-0.0713801	-0.0533623
SSP585	ACCESS-CM2	-0.0486057	-0.0716112	-0.147665
	ACCESS-ESM1-5	-0.000400682	-0.00795136	-0.0310195
	BCC-CSM2-MR	-0.0112475	-0.0202875	0.0311775
	CanESM5	-0.0837692	-0.123928	-0.155808
	CNRM-CM6-1	-0.0586225	-0.0537044	-0.00275782
	CNRM-ESM2-1	-0.023895	-0.0038683	0.0528098
	EC-Earth3-Veg	-0.00653484	-0.0156409	-0.000788201
	FGOALS-g3	-0.0907671	-0.0809547	0.00018612
	GFDL-ESM4	0.00964826	0.00808126	0.0269581
	HadGEM3-GC31-LL	-0.0081622	-0.0245555	-0.0415017
	INM-CM4-8	0.0411307	0.0270005	0.0279711
	INM-CM5-0	0.00572625	0.0287365	0.00739679
	IPSL-CM6A-LR	0.0167848	0.0195379	-0.00493303
	MIROC6	-0.0452242	-0.0242076	0.0173785
	MIROC-ES2L	-0.0714425	-0.0567538	0.0439234
	MPI-ESM1-2-HR	-0.0106766	-0.00879422	-0.00388374
	MPI-ESM1-2-LR	-0.0870753	-0.0743792	0.000574671
	MRI-ESM2-0	-0.0387794	-0.0451913	-0.0291319
	NESM3	-0.0362219	-0.0607471	-0.0557857
	NorESM2-LM	-0.109616	-0.133212	-0.128623
	NorESM2-MM	-0.0149166	-0.0314701	-0.01998
	UKESM1-0-LL	-0.0462467	-0.0544607	-0.0988966
CMIP6		Autumn
		1.5℃	2.0℃	3.0℃
SSP245	ACCESS-CM2	0.0775579	0.0776993	0.163891
	ACCESS-ESM1-5	0.0713975	0.0874873	0.0986687
	BCC-CSM2-MR	0.0516145	0.0787396	0.163488
	CanESM5	0.00105531	0.00304652	0.0760374
	CNRM-CM6-1	-0.0410987	0.0211931	0.122098
	CNRM-ESM2-1	-0.000228191	0.0525675	0.131845
	EC-Earth3-Veg	0.0757062	0.0943514	0.152297
	FGOALS-g3	-0.0391975	0.0231918	NaN
	GFDL-ESM4	0.0431291	0.0761566	NaN
	HadGEM3-GC31-LL	0.0359508	0.0578921	0.109381
	INM-CM4-8	0.109987	0.134222	NaN
	INM-CM5-0	0.0408032	0.106496	NaN
	IPSL-CM6A-LR	0.0536977	0.0832137	0.125472
	MIROC6	7.28804e-05	0.0436879	NaN
	MIROC-ES2L	-0.0105656	0.0326254	0.161746
	MPI-ESM1-2-HR	0.0388136	0.0801039	NaN
	MPI-ESM1-2-LR	0.0270104	0.0940235	NaN
	MRI-ESM2-0	0.0136475	0.0303221	0.0837344
	NESM3	0.0730598	0.126525	0.257715
	NorESM2-LM	0.103556	0.087844	NaN
	NorESM2-MM	-0.0173771	0.0470646	NaN
	UKESM1-0-LL	0.0754834	0.119138	0.175926
SSP585	ACCESS-CM2	0.0601445	0.0226469	0.0864165
	ACCESS-ESM1-5	0.0559301	0.0633939	0.0886715
	BCC-CSM2-MR	0.025263	0.0292421	0.107512
	CanESM5	-0.0366915	-0.0219514	0.0280001
	CNRM-CM6-1	-0.0331602	-0.0167104	0.0686896
	CNRM-ESM2-1	0.00161736	0.0331771	0.139121
	EC-Earth3-Veg	0.0744012	0.0888895	0.152022
	FGOALS-g3	-0.0683123	-0.0264774	0.0996409
	GFDL-ESM4	0.0431269	0.0698141	0.14302
	HadGEM3-GC31-LL	0.0614574	0.103343	0.115456
	INM-CM4-8	0.105382	0.122088	0.128977
	INM-CM5-0	0.102365	0.143256	0.193059
	IPSL-CM6A-LR	0.017752	0.0362723	0.120291
	MIROC6	0.0115909	0.0472239	0.132113
	MIROC-ES2L	-0.0091448	0.0252419	0.127396
	MPI-ESM1-2-HR	0.0495042	0.109798	0.188487
	MPI-ESM1-2-LR	0.04178	0.0794584	0.232778
	MRI-ESM2-0	0.0380551	0.062617	0.121938
	NESM3	0.0751357	0.115774	0.223599
	NorESM2-LM	0.0754192	0.114845	0.163874
	NorESM2-MM	0.0884837	0.112053	0.179168
	UKESM1-0-LL	0.0834161	0.148265	0.187962
CMIP6		Winter
		1.5℃	2.0℃	3.0℃
SSP245	ACCESS-CM2	0.144274	0.179856	0.205686
	ACCESS-ESM1-5	0.0896049	0.124032	0.129493
	BCC-CSM2-MR	0.0916183	0.136113	0.146014
	CanESM5	0.0936003	0.165683	0.232383
	CNRM-CM6-1	0.0398398	0.0479482	0.0778265
	CNRM-ESM2-1	0.0826717	0.11476	0.151652
	EC-Earth3-Veg	0.118448	0.151247	0.170394
	FGOALS-g3	0.0862103	0.12181	NaN
	GFDL-ESM4	0.138185	0.163865	NaN
	HadGEM3-GC31-LL	0.0162706	0.113016	0.199433
	INM-CM4-8	0.076406	0.117209	NaN
	INM-CM5-0	0.0975329	0.10919	NaN
	IPSL-CM6A-LR	0.0700619	0.0939215	0.106644
	MIROC6	0.0651886	0.12112	NaN
	MIROC-ES2L	0.0875427	0.103668	0.175209
	MPI-ESM1-2-HR	0.0926412	0.0862036	NaN
	MPI-ESM1-2-LR	0.0593809	0.087432	NaN
	MRI-ESM2-0	0.0490323	0.0288163	0.0941141
	NESM3	0.0478077	0.0816256	0.0811504
	NorESM2-LM	0.180938	0.186587	NaN
	NorESM2-MM	0.122734	0.142938	NaN
	UKESM1-0-LL	0.0687555	0.145029	0.188655
SSP585	ACCESS-CM2	0.115462	0.16638	0.192397
	ACCESS-ESM1-5	0.078239	0.0894866	0.121973
	BCC-CSM2-MR	0.104101	0.132706	0.177066
	CanESM5	0.126857	0.210672	0.313811
	CNRM-CM6-1	0.0767793	0.108819	0.120947
	CNRM-ESM2-1	0.101068	0.149812	0.159231
	EC-Earth3-Veg	0.0965579	0.109361	0.155368
	FGOALS-g3	0.0881347	0.117293	0.208889
	GFDL-ESM4	0.123964	0.155644	0.17069
	HadGEM3-GC31-LL	0.0147752	0.110946	0.15269
	INM-CM4-8	0.0939044	0.106133	0.165662
	INM-CM5-0	0.0777011	0.091489	0.12587
	IPSL-CM6A-LR	0.0823049	0.148016	0.187277
	MIROC6	0.117413	0.171174	0.196002
	MIROC-ES2L	0.0963518	0.116036	0.148455
	MPI-ESM1-2-HR	0.0694704	0.0623244	0.104066
	MPI-ESM1-2-LR	0.0621988	0.0770867	0.124852
	MRI-ESM2-0	0.0469447	0.0556467	0.0765906
	NESM3	0.018697	0.056387	0.0745994
	NorESM2-LM	0.153305	0.223985	0.326557
	NorESM2-MM	0.140814	0.153837	0.209907
	UKESM1-0-LL	0.0788199	0.162686	0.188094
Note that NaN means the results of the model don't achieve the warming goal by the end of 2100.
Annual snow cover and glacier area change
CMIP6		Percentage of snow cover			Glacier area
		1.5℃	2.0℃	3.0℃	1.5℃	2.0℃	3.0℃
SSP245	ACCESS-CM2	0.0441867	0.0280717	-0.0898293	-0.056	-0.0868	-0.15371
	ACCESS-ESM1-5	-0.0633872	-0.126573	-0.214893	-0.06315	-0.12125	-0.23532
	BCC-CSM2-MR	-0.0288354	-0.0711457	-0.174341	-0.06995	-0.11599	-0.2673
	CanESM5	0.0376702	0.0425719	0.00386523	-0.0475	-0.0784	-0.14397
	CNRM-CM6-1	-0.0387157	-0.126671	-0.29309	-0.08345	-0.13219	-0.25128
	CNRM-ESM2-1	0.0522177	-0.0285201	-0.171868	-0.06239	-0.11549	-0.21276
	EC-Earth3-Veg	-0.0313674	-0.0707978	-0.207763	-0.07367	-0.12767	-0.22237
	FGOALS-g3	-0.0149164	-0.0368577	NaN	-0.0823	-0.15641	NaN
	GFDL-ESM4	-0.0484935	-0.090271	NaN	-0.0722	-0.14377	NaN
	HadGEM3-GC31-LL	-0.0135255	-0.0127669	-0.0926622	-0.04055	-0.07263	-0.14379
	INM-CM4-8	-0.0577679	-0.095527	NaN	-0.09174	-0.1477	NaN
	INM-CM5-0	-0.033585	-0.095056	NaN	-0.0799	-0.15683	NaN
	IPSL-CM6A-LR	-0.0511323	-0.0652573	-0.170986	-0.07492	-0.12883	-0.24318
	MIROC6	0.000255633	-0.0718409	NaN	-0.07464	-0.12086	NaN
	MIROC-ES2L	0.0402447	-0.00524597	-0.240797	-0.06179	-0.10533	-0.23131
	MPI-ESM1-2-HR	-0.0125855	-0.104859	NaN	-0.06795	-0.13411	NaN
	MPI-ESM1-2-LR	0.0332708	-0.00219365	NaN	-0.08815	-0.13467	NaN
	MRI-ESM2-0	-0.0163967	-0.0883533	-0.191899	-0.05211	-0.09374	-0.19972
	NESM3	0.0121228	0.0294006	-0.142459	-0.04016	-0.07216	-0.15263
	NorESM2-LM	-0.0438989	-0.110493	NaN	-0.08886	-0.1623	NaN
	NorESM2-MM	-0.081032	-0.167483	NaN	-0.09728	-0.16693	NaN
	UKESM1-0-LL	0.0290361	0.0381106	-0.0664237	-0.03778	-0.06191	-0.10703
SSP585	ACCESS-CM2	0.0518916	0.0207584	-0.137437	-0.04723	-0.07879	-0.14247
	ACCESS-ESM1-5	-0.0503954	-0.127451	-0.217721	-0.06326	-0.11436	-0.18993
	BCC-CSM2-MR	-0.0431861	-0.0784127	-0.160211	-0.05996	-0.09715	-0.17484
	CanESM5	0.0233269	0.0272848	0.0136593	-0.04726	-0.07491	-0.1257
	CNRM-CM6-1	-0.0582916	-0.0883727	-0.212644	-0.07887	-0.11558	-0.18414
	CNRM-ESM2-1	0.0583291	0.0196404	-0.171975	-0.05884	-0.09438	-0.165
	EC-Earth3-Veg	-0.00576557	-0.0566409	-0.182967	-0.06136	-0.09774	-0.16662
	FGOALS-g3	-0.0403169	-0.0686212	-0.141833	-0.07652	-0.14	-0.22902
	GFDL-ESM4	-0.0736148	-0.117811	-0.206609	-0.08641	-0.14017	-0.22437
	HadGEM3-GC31-LL	-0.00208478	0.0113067	-0.0704873	-0.04029	-0.06824	-0.12345
	INM-CM4-8	0.0208089	-0.0618058	-0.213436	-0.07223	-0.10676	-0.18035
	INM-CM5-0	-0.0197882	-0.0881178	-0.186222	-0.06822	-0.10714	-0.19059
	IPSL-CM6A-LR	-0.0239512	-0.00446823	-0.0823741	-0.06939	-0.11754	-0.18994
	MIROC6	0.0513457	-0.0144054	-0.15139	-0.06305	-0.09788	-0.15896
	MIROC-ES2L	0.150229	0.116383	-0.149046	-0.05683	-0.08094	-0.14696
	MPI-ESM1-2-HR	-0.0174319	-0.0951615	-0.219484	-0.07201	-0.11777	-0.19695
	MPI-ESM1-2-LR	0.127172	0.0625992	-0.165915	-0.07432	-0.10923	-0.17215
	MRI-ESM2-0	0.000677559	-0.0369546	-0.185014	-0.04255	-0.0745	-0.14809
	NESM3	0.0462662	0.0765881	-0.044027	-0.03472	-0.05556	-0.0948
	NorESM2-LM	-0.0855566	-0.11563	-0.191899	-0.08761	-0.14845	-0.22956
	NorESM2-MM	-0.0916061	-0.168232	-0.26673	-0.08865	-0.14211	-0.2469
	UKESM1-0-LL	0.0295777	0.0566807	-0.010509	-0.0385	-0.05941	-0.09191
Contribution of rainfall runoff, snowmelt runoff, and glacier runoff for different scenarios
CMIP6		Ann
		HIST	1.5℃	2.0℃	3.0℃
Rainfall runoff		0.909556	0.903406	0.906936	0.922634
Snowmelt runoff		0.0779003	0.0831828	0.0788624	0.061602
Glacier runoff		0.0125442	0.0134117	0.014202	0.0157637
CMIP6		Spring
		HIST	1.5℃	2.0℃	3.0℃
Rainfall runoff		0.600127	0.583615	0.591196	0.640906
Snowmelt runoff		0.379837	0.392848	0.383256	0.328802
Glacier runoff		0.0200357	0.0235362	0.0255485	0.0302921
CMIP6		Summer
		HIST	1.5℃	2.0℃	3.0℃
Rainfall runoff		0.951196	0.947756	0.951077	0.962656
Snowmelt runoff		0.035436	0.038228	0.0342196	0.0220566
Glacier runoff		0.0133682	0.0140156	0.0147039	0.0152875
CMIP6		Autumn
		HIST	1.5℃	2.0℃	3.0℃
Rainfall runoff		0.967715	0.962964	0.963058	0.965268
Snowmelt runoff		0.0201493	0.0242198	0.0231848	0.0187714
Glacier runoff		0.0121354	0.0128163	0.0137572	0.0159608
CMIP6		Winter
		HIST	1.5℃	2.0℃	3.0℃
Rainfall runoff		0.932228	0.933378	0.934965	0.933147
Snowmelt runoff		0.0663294	0.0646977	0.062815	0.0637372
Glacier runoff		0.00144235	0.00192465	0.00221972	0.00311535
Note that HIST represents historical period.
Changes of different runoff components (mm)
CMIP6		Ann
		1.5℃	2.0℃	3.0℃
Rainfall runoff		-0.209893	35.2491	168.398
Snowmelt runoff		8.12304	4.07844	-12.5561
Glacier runoff		1.50098	3.19013	7.28325
CMIP6		Spring
		1.5℃	2.0℃	3.0℃
Rainfall runoff		1.78656	5.10278	6.69094
Snowmelt runoff		-0.137461	-0.129424	-0.328395
Glacier runoff		0.0377096	0.0654999	0.118693
CMIP6		Summer
		1.5℃	2.0℃	3.0℃
Rainfall runoff		-1.40909	2.69539	16.9101
Snowmelt runoff		4.39964	3.60643	-4.59082
Glacier runoff		0.636833	1.06285	2.03938
CMIP6		Autumn
		1.5℃	2.0℃	3.0℃
Rainfall runoff		-9.2623	5.42933	88.1324
Snowmelt runoff		2.91133	-0.455989	-1.71542
Glacier runoff		0.464813	1.3006	3.33375
CMIP6		Winter
		1.5℃	2.0℃	3.0℃
Rainfall runoff		8.67781	21.5387	54.358
Snowmelt runoff		0.838259	1.65059	0.421391
Glacier runoff		0.341066	0.717474	1.69165
