# Supplementary material for: Non-monotonic changes in Asian Water Towers’ streamflow at increasing warming levels
Source: Nat Commun. 2023 Mar 1;14:1176. doi: 10.1038/s41467-023-36804-6 (PMC9977870; doi:10.1038/s41467-023-36804-6)
Supplement: Supplementary file 4 — Supplementary Data 1 [file 41467_2023_36804_MOESM4_ESM.zip › Supplementary File-Results of Indus from this study.xlsx]

## Sheet: Indus
Contains the results of:
- annual and seasonal precipitation, runoff, evapotranspiration change
- annual snow cover and glacier area change
- averaged annual and seasonal contribution of rainfall runoff, snowmelt runoff, and glacier runoff
Precipitation change
CMIP6		Ann
		1.5℃	2.0℃	3.0℃
SSP245	ACCESS-CM2	0.00515882	0.0684111	0.188997
	ACCESS-ESM1-5	0.0341161	0.0860696	0.0678927
	BCC-CSM2-MR	-0.0311407	-0.022196	0.0384787
	CanESM5	0.0718666	0.108318	0.175358
	CNRM-CM6-1	-0.02869	-0.0291303	0.00473038
	CNRM-ESM2-1	0.0590386	0.0219294	0.0385669
	EC-Earth3-Veg	-0.035882	-0.020058	0.101162
	FGOALS-g3	-0.0818325	-0.0737773	NaN
	GFDL-ESM4	0.0231211	0.0721311	NaN
	HadGEM3-GC31-LL	0.00188366	0.0577072	0.133981
	INM-CM4-8	-0.0218148	0.0885681	NaN
	INM-CM5-0	-0.0353096	-0.0210194	NaN
	IPSL-CM6A-LR	-0.0291204	-0.0552456	-0.00867101
	MIROC6	-0.0896233	-0.0225361	NaN
	MIROC-ES2L	0.0827511	0.148216	0.176299
	MPI-ESM1-2-HR	0.00535379	0.0607993	NaN
	MPI-ESM1-2-LR	-0.0812421	-0.0877474	NaN
	MRI-ESM2-0	0.00872721	-0.00224805	-0.00545276
	NESM3	0.0626309	0.0969315	0.103702
	NorESM2-LM	-0.0409105	0.0232553	NaN
	NorESM2-MM	-0.0118164	-0.0279308	NaN
	UKESM1-0-LL	0.0128348	0.0152772	-0.00508235
SSP585	ACCESS-CM2	0.0705317	0.0790164	0.0329539
	ACCESS-ESM1-5	0.0222665	0.0781277	0.174487
	BCC-CSM2-MR	0.00327146	-0.0209259	-0.065129
	CanESM5	0.0928193	0.199704	0.356659
	CNRM-CM6-1	-0.0563695	-0.0444986	0.0205032
	CNRM-ESM2-1	0.0494831	0.0464866	-0.00166842
	EC-Earth3-Veg	-0.00154768	0.0091276	0.0412551
	FGOALS-g3	-0.144171	-0.170026	-0.0461164
	GFDL-ESM4	-0.0187745	-0.0156284	-0.0118367
	HadGEM3-GC31-LL	-0.0272625	-0.00294464	0.0900294
	INM-CM4-8	-0.0153633	0.0314385	0.149828
	INM-CM5-0	-0.0960965	-0.0851349	0.0258046
	IPSL-CM6A-LR	-0.0469886	-0.0763406	-0.0295469
	MIROC6	-0.00457831	0.0174708	0.0527402
	MIROC-ES2L	0.0512525	0.114256	0.0797747
	MPI-ESM1-2-HR	0.0162118	0.00972261	0.0762245
	MPI-ESM1-2-LR	-0.0690812	-0.0766847	-0.0642423
	MRI-ESM2-0	-0.0219878	-0.00431891	-0.060297
	NESM3	0.0869718	0.107938	0.0917082
	NorESM2-LM	-0.0336038	-0.0308121	0.0929209
	NorESM2-MM	0.0132664	0.0379391	0.0671308
	UKESM1-0-LL	-0.0294504	-0.0267188	-0.0200334
CMIP6		Spring
		1.5℃	2.0℃	3.0℃
SSP245	ACCESS-CM2	-0.00897713	0.0620581	0.180975
	ACCESS-ESM1-5	0.0521356	0.058523	-0.0660148
	BCC-CSM2-MR	0.0109141	0.0114252	-0.0228455
	CanESM5	0.151979	0.248562	0.134074
	CNRM-CM6-1	-0.0679978	-0.133556	-0.181424
	CNRM-ESM2-1	0.127334	0.13887	0.0624579
	EC-Earth3-Veg	-0.0859675	0.000580423	0.148286
	FGOALS-g3	-0.125548	-0.115425	NaN
	GFDL-ESM4	-0.0168003	0.12225	NaN
	HadGEM3-GC31-LL	0.108729	0.284969	0.471245
	INM-CM4-8	-0.0680114	0.0631414	NaN
	INM-CM5-0	-0.125739	-0.0107881	NaN
	IPSL-CM6A-LR	-0.0377053	-0.125515	-0.0217685
	MIROC6	-0.179131	-0.0849024	NaN
	MIROC-ES2L	0.119735	0.111991	0.0413091
	MPI-ESM1-2-HR	-0.0534084	0.0271468	NaN
	MPI-ESM1-2-LR	-0.122318	-0.199768	NaN
	MRI-ESM2-0	0.249029	0.182991	-0.0157227
	NESM3	-0.0444875	-0.0802919	-0.325478
	NorESM2-LM	-0.123469	-0.057981	NaN
	NorESM2-MM	0.091121	0.0512389	NaN
	UKESM1-0-LL	-0.0867246	-0.0672454	-0.0365812
SSP585	ACCESS-CM2	0.100296	0.0817107	-0.0432839
	ACCESS-ESM1-5	-0.0379685	0.00198313	0.0748129
	BCC-CSM2-MR	-0.0398344	-0.0497798	-0.0126359
	CanESM5	0.0722486	0.129938	0.385788
	CNRM-CM6-1	-0.142871	-0.164876	-0.178517
	CNRM-ESM2-1	0.085041	0.166948	0.0711754
	EC-Earth3-Veg	-0.059228	-0.0270593	0.00175898
	FGOALS-g3	-0.207234	-0.138423	-0.189593
	GFDL-ESM4	-0.0537118	-0.0914722	-0.0762801
	HadGEM3-GC31-LL	-0.0158219	0.0581479	0.306646
	INM-CM4-8	0.0298182	0.0620525	0.115123
	INM-CM5-0	-0.12365	-0.174985	0.0229197
	IPSL-CM6A-LR	-0.0201204	-0.0887554	-0.113311
	MIROC6	-0.100701	-0.0253527	-0.0741784
	MIROC-ES2L	0.00553115	-0.0314505	-0.112326
	MPI-ESM1-2-HR	-0.00801892	0.00270689	-0.0591988
	MPI-ESM1-2-LR	-0.0726233	-0.117949	-0.279212
	MRI-ESM2-0	0.0879646	0.174749	0.0951179
	NESM3	0.00657757	-0.056306	0.00822523
	NorESM2-LM	-0.031435	-0.0698769	-0.0334822
	NorESM2-MM	-0.00384888	0.10499	0.106804
	UKESM1-0-LL	-0.0219756	-0.00789758	0.0742326
CMIP6		Summer
		1.5℃	2.0℃	3.0℃
SSP245	ACCESS-CM2	-0.0330452	-0.0886258	-0.07175
	ACCESS-ESM1-5	0.047383	0.173059	0.243224
	BCC-CSM2-MR	0.055036	0.122789	0.117508
	CanESM5	0.0250358	0.13341	0.276936
	CNRM-CM6-1	0.0454455	0.0193272	0.149778
	CNRM-ESM2-1	0.099464	0.0500747	0.0618535
	EC-Earth3-Veg	-0.0316351	-0.131702	0.0535874
	FGOALS-g3	-0.0855739	-0.139313	NaN
	GFDL-ESM4	0.0382845	-0.0191242	NaN
	HadGEM3-GC31-LL	-0.0529155	-0.100787	-0.0972669
	INM-CM4-8	0.085588	0.207479	NaN
	INM-CM5-0	0.198433	0.236771	NaN
	IPSL-CM6A-LR	-0.00378949	0.0127583	0.0567726
	MIROC6	0.199435	0.171705	NaN
	MIROC-ES2L	0.0828373	0.255185	0.27103
	MPI-ESM1-2-HR	0.0200982	0.0896861	NaN
	MPI-ESM1-2-LR	-0.0285478	-0.0132312	NaN
	MRI-ESM2-0	-0.0307431	0.038976	0.134913
	NESM3	0.196698	0.264467	0.289314
	NorESM2-LM	-0.0747574	-0.0347851	NaN
	NorESM2-MM	-0.230567	-0.163633	NaN
	UKESM1-0-LL	0.128002	0.0831528	0.0645669
SSP585	ACCESS-CM2	-0.0778953	-0.126567	-0.190398
	ACCESS-ESM1-5	0.0867164	0.2407	0.402841
	BCC-CSM2-MR	0.0208554	0.027352	0.0846461
	CanESM5	-0.0860835	-0.0056016	0.195854
	CNRM-CM6-1	0.0758148	0.126456	0.260669
	CNRM-ESM2-1	0.184758	0.0767239	0.18417
	EC-Earth3-Veg	-0.00730888	-0.0980058	0.0142845
	FGOALS-g3	-0.173894	-0.211521	-0.130101
	GFDL-ESM4	0.0361822	0.00948263	0.0121065
	HadGEM3-GC31-LL	-0.0055147	-0.0210206	0.0119063
	INM-CM4-8	0.00535438	0.0569354	0.239349
	INM-CM5-0	0.05894	0.190117	0.322264
	IPSL-CM6A-LR	-0.129354	-0.230004	-0.154748
	MIROC6	0.11742	0.0663103	0.202669
	MIROC-ES2L	0.0661985	0.123543	0.113036
	MPI-ESM1-2-HR	0.00108861	0.0304726	0.134047
	MPI-ESM1-2-LR	-0.0146615	0.0260145	0.159783
	MRI-ESM2-0	-0.0717576	-0.0831204	-0.0240618
	NESM3	0.127846	0.233113	0.245296
	NorESM2-LM	-0.189183	-0.118533	0.066738
	NorESM2-MM	-0.127709	-0.250328	-0.156655
	UKESM1-0-LL	-0.0444131	-0.0593148	-0.0472557
CMIP6		Autumn
		1.5℃	2.0℃	3.0℃
SSP245	ACCESS-CM2	-0.0310565	0.163178	0.418974
	ACCESS-ESM1-5	-0.15035	-0.163493	-0.0961924
	BCC-CSM2-MR	-0.0930178	-0.130098	0.191733
	CanESM5	0.0557356	-0.00821096	0.237124
	CNRM-CM6-1	0.01266	0.0480126	0.0629142
	CNRM-ESM2-1	0.0721037	-0.0953331	-0.0957383
	EC-Earth3-Veg	0.00106096	-0.0209675	-0.00209363
	FGOALS-g3	-0.0431834	0.0582492	NaN
	GFDL-ESM4	0.0123505	0.0291895	NaN
	HadGEM3-GC31-LL	0.0289123	0.115858	0.148772
	INM-CM4-8	0.046452	0.0234918	NaN
	INM-CM5-0	-0.0947656	0.0376261	NaN
	IPSL-CM6A-LR	-0.137475	-0.0364963	0.0206186
	MIROC6	-0.0552183	0.110471	NaN
	MIROC-ES2L	0.0986881	0.0848725	0.422041
	MPI-ESM1-2-HR	0.0179167	-0.0612478	NaN
	MPI-ESM1-2-LR	-0.0833714	0.0834129	NaN
	MRI-ESM2-0	-0.0443105	-0.155249	-0.0739179
	NESM3	0.0615071	-0.0429411	0.190351
	NorESM2-LM	0.201102	0.122295	NaN
	NorESM2-MM	-0.216166	-0.410477	NaN
	UKESM1-0-LL	-0.0398294	0.0707542	0.02256
SSP585	ACCESS-CM2	0.229939	0.424826	0.387938
	ACCESS-ESM1-5	0.0153746	-0.0476634	-0.152616
	BCC-CSM2-MR	0.0422824	0.0272971	-0.0472878
	CanESM5	0.147154	0.253309	0.364323
	CNRM-CM6-1	-0.0615638	-0.0347138	0.0506946
	CNRM-ESM2-1	-0.0975463	-0.17211	-0.189521
	EC-Earth3-Veg	-0.0443845	-0.0897842	0.104438
	FGOALS-g3	-0.0552445	-0.138767	0.150185
	GFDL-ESM4	0.111995	0.102329	0.132528
	HadGEM3-GC31-LL	-0.0112774	-0.0303575	0.0217343
	INM-CM4-8	-0.101092	0.0987176	0.209598
	INM-CM5-0	-0.0945976	-0.0655782	-0.0849332
	IPSL-CM6A-LR	-0.103795	-0.140856	0.0816058
	MIROC6	0.107004	0.122264	0.38727
	MIROC-ES2L	0.222846	0.494393	0.874749
	MPI-ESM1-2-HR	0.112744	0.151119	0.416456
	MPI-ESM1-2-LR	0.0273957	-0.114703	0.0982335
	MRI-ESM2-0	-0.142038	-0.208712	-0.265327
	NESM3	0.135593	0.129016	0.0350046
	NorESM2-LM	0.596047	0.241293	0.267914
	NorESM2-MM	0.022583	0.116292	0.109264
	UKESM1-0-LL	0.00816365	-0.00167848	0.0173103
CMIP6		Winter
		1.5℃	2.0℃	3.0℃
SSP245	ACCESS-CM2	0.095589	0.250784	0.455424
	ACCESS-ESM1-5	0.0852753	0.090931	0.0504433
	BCC-CSM2-MR	-0.112395	-0.12597	-0.157399
	CanESM5	0.059248	0.0890778	0.088811
	CNRM-CM6-1	-0.0964447	-0.0339805	-0.00217487
	CNRM-ESM2-1	-0.0675144	-0.0152406	0.109169
	EC-Earth3-Veg	-0.00041659	0.0889599	0.193195
	FGOALS-g3	-0.0736461	-0.11277	NaN
	GFDL-ESM4	0.0864987	0.135428	NaN
	HadGEM3-GC31-LL	-0.0580061	-0.0110945	0.061859
	INM-CM4-8	-0.119134	0.0187776	NaN
	INM-CM5-0	-0.0971896	-0.257976	NaN
	IPSL-CM6A-LR	0.0417192	-0.000741083	-0.0328169
	MIROC6	-0.294047	-0.218777	NaN
	MIROC-ES2L	0.0220758	0.0639055	0.175929
	MPI-ESM1-2-HR	0.0991262	0.203877	NaN
	MPI-ESM1-2-LR	-0.114668	-0.195009	NaN
	MRI-ESM2-0	-0.151787	-0.109262	-0.0535979
	NESM3	-0.0115629	0.127754	0.0850624
	NorESM2-LM	-0.0129589	0.115097	NaN
	NorESM2-MM	0.222144	0.267253	NaN
	UKESM1-0-LL	0.0369169	0.0256172	-0.0539838
SSP585	ACCESS-CM2	0.15609	0.201538	0.29838
	ACCESS-ESM1-5	0.00709537	-0.119843	-0.000165789
	BCC-CSM2-MR	-0.0217397	-0.104098	-0.309628
	CanESM5	0.177926	0.33659	0.433396
	CNRM-CM6-1	-0.100237	-0.1055	-0.0482204
	CNRM-ESM2-1	-0.021743	0.095714	-0.134586
	EC-Earth3-Veg	0.140624	0.302841	0.0723365
	FGOALS-g3	-0.147156	-0.201907	-0.0387468
	GFDL-ESM4	-0.163584	-0.0426241	-0.0860252
	HadGEM3-GC31-LL	-0.0789787	-0.0345013	-0.016519
	INM-CM4-8	-0.0589206	-0.0782325	0.0617558
	INM-CM5-0	-0.187931	-0.200646	-0.185131
	IPSL-CM6A-LR	-0.0172181	0.0326724	0.0495739
	MIROC6	-0.0406254	-0.0234993	-0.0886103
	MIROC-ES2L	0.0521789	0.218697	0.10677
	MPI-ESM1-2-HR	-0.000776546	-0.121597	-0.00427932
	MPI-ESM1-2-LR	-0.196611	-0.154223	-0.276292
	MRI-ESM2-0	-0.0159845	0.00918235	-0.105447
	NESM3	0.053945	0.0564707	0.0262955
	NorESM2-LM	-0.16876	-0.0313745	0.190361
	NorESM2-MM	0.187418	0.209902	0.230685
	UKESM1-0-LL	-0.0380229	-0.0251367	-0.131448
Note that NaN means the results of the model don't achieve the warming goal by the end of 2100.
Runoff change
CMIP6		Ann
		1.5℃	2.0℃	3.0℃
SSP245	ACCESS-CM2	-0.00806156	0.0377349	0.12557
	ACCESS-ESM1-5	0.0126198	0.0491405	0.00525552
	BCC-CSM2-MR	-0.0426851	-0.0470065	-0.0530649
	CanESM5	0.0526218	0.0794584	0.15749
	CNRM-CM6-1	-0.0561298	-0.0543955	-0.0422407
	CNRM-ESM2-1	0.0329687	-0.0165359	-0.0103376
	EC-Earth3-Veg	-0.0240997	-0.0513901	0.0443668
	FGOALS-g3	-0.0879018	-0.126333	NaN
	GFDL-ESM4	0.00160334	0.0158718	NaN
	HadGEM3-GC31-LL	-0.00287759	0.0281383	0.0848065
	INM-CM4-8	-0.0695235	0.0393601	NaN
	INM-CM5-0	-0.070264	-0.0702962	NaN
	IPSL-CM6A-LR	-0.0658794	-0.109731	-0.074457
	MIROC6	-0.0760272	-0.0395397	NaN
	MIROC-ES2L	0.0119546	0.0553513	0.0886275
	MPI-ESM1-2-HR	-0.00316107	0.0315752	NaN
	MPI-ESM1-2-LR	-0.120962	-0.136597	NaN
	MRI-ESM2-0	-0.0101675	-0.0236025	-0.0648054
	NESM3	0.0535584	0.0797606	0.0538966
	NorESM2-LM	-0.0698563	-0.031138	NaN
	NorESM2-MM	-0.0537337	-0.0741423	NaN
	UKESM1-0-LL	0.0164012	0.0137552	-0.0285666
SSP585	ACCESS-CM2	0.0512471	0.0466262	-0.0154439
	ACCESS-ESM1-5	0.0100558	0.0513785	0.132375
	BCC-CSM2-MR	-0.00476533	-0.0364865	-0.0988864
	CanESM5	0.0784939	0.173712	0.337124
	CNRM-CM6-1	-0.0708186	-0.0595882	-0.00285218
	CNRM-ESM2-1	0.0333065	0.00665528	-0.0252771
	EC-Earth3-Veg	0.0118488	0.0128625	0.0146074
	FGOALS-g3	-0.152747	-0.200501	-0.108932
	GFDL-ESM4	-0.0363925	-0.0639758	-0.0633258
	HadGEM3-GC31-LL	-0.0236154	-0.00131565	0.0585568
	INM-CM4-8	-0.0465817	-0.0195286	0.10184
	INM-CM5-0	-0.128635	-0.121518	-0.0227621
	IPSL-CM6A-LR	-0.089886	-0.14433	-0.0812113
	MIROC6	-0.00764111	0.0133886	0.0398181
	MIROC-ES2L	-0.00378963	0.0437128	0.0236321
	MPI-ESM1-2-HR	0.0155621	-0.00953531	0.0357945
	MPI-ESM1-2-LR	-0.105528	-0.123171	-0.105771
	MRI-ESM2-0	-0.0278047	-0.013648	-0.0765673
	NESM3	0.0778284	0.0718837	0.067026
	NorESM2-LM	-0.0424466	-0.0673627	0.0443916
	NorESM2-MM	-0.00833466	-0.0042548	0.00587945
	UKESM1-0-LL	-0.0315515	-0.0182314	-0.0392469
CMIP6		Spring
		1.5℃	2.0℃	3.0℃
SSP245	ACCESS-CM2	0.135785	0.230504	0.384456
	ACCESS-ESM1-5	0.0927528	0.238429	0.347387
	BCC-CSM2-MR	0.0998771	0.232216	0.523259
	CanESM5	0.288534	0.430481	0.645427
	CNRM-CM6-1	0.12379	0.287988	0.576051
	CNRM-ESM2-1	0.109677	0.278135	0.532211
	EC-Earth3-Veg	0.110319	0.268184	0.524601
	FGOALS-g3	0.272228	0.387232	NaN
	GFDL-ESM4	-0.0294333	0.197629	NaN
	HadGEM3-GC31-LL	0.0464841	0.186875	0.41007
	INM-CM4-8	0.120435	0.336587	NaN
	INM-CM5-0	0.0724143	0.201982	NaN
	IPSL-CM6A-LR	-0.0546139	-0.0703892	0.219469
	MIROC6	0.0798977	0.231386	NaN
	MIROC-ES2L	0.104353	0.18069	0.417876
	MPI-ESM1-2-HR	0.165397	0.298446	NaN
	MPI-ESM1-2-LR	-0.00416442	-0.0192037	NaN
	MRI-ESM2-0	0.162253	0.286315	0.384708
	NESM3	0.115233	0.282023	0.352765
	NorESM2-LM	0.0492939	0.297714	NaN
	NorESM2-MM	0.293664	0.405165	NaN
	UKESM1-0-LL	0.120612	0.216957	0.357721
SSP585	ACCESS-CM2	0.0951757	0.127477	0.298649
	ACCESS-ESM1-5	0.0830752	0.182056	0.401907
	BCC-CSM2-MR	0.161294	0.200425	0.320185
	CanESM5	0.350131	0.549325	0.905043
	CNRM-CM6-1	0.114007	0.208666	0.523627
	CNRM-ESM2-1	0.115415	0.266039	0.484227
	EC-Earth3-Veg	0.1788	0.287837	0.505285
	FGOALS-g3	0.1426	0.228073	0.556769
	GFDL-ESM4	-0.0537428	0.0465943	0.372056
	HadGEM3-GC31-LL	0.0682595	0.164876	0.355355
	INM-CM4-8	0.176833	0.285848	0.559763
	INM-CM5-0	0.0218526	0.0765498	0.367819
	IPSL-CM6A-LR	-0.0384349	-0.0744313	0.0712117
	MIROC6	0.13033	0.227745	0.468811
	MIROC-ES2L	0.105094	0.192022	0.293048
	MPI-ESM1-2-HR	0.193751	0.289478	0.550233
	MPI-ESM1-2-LR	-0.0127039	-0.00992634	-0.000380241
	MRI-ESM2-0	0.120745	0.306092	0.450274
	NESM3	0.11528	0.161626	0.379694
	NorESM2-LM	0.108758	0.22558	0.687459
	NorESM2-MM	0.278863	0.482032	0.712251
	UKESM1-0-LL	0.107465	0.20443	0.35535
CMIP6		Summer
		1.5℃	2.0℃	3.0℃
SSP245	ACCESS-CM2	-0.0542663	-0.0354834	-0.00441608
	ACCESS-ESM1-5	-0.0145153	-0.0143664	-0.126162
	BCC-CSM2-MR	-0.120246	-0.159345	-0.302681
	CanESM5	-0.0458507	-0.0545852	-0.0876929
	CNRM-CM6-1	-0.0994659	-0.166938	-0.280718
	CNRM-ESM2-1	-0.0415107	-0.124248	-0.226248
	EC-Earth3-Veg	-0.0808907	-0.137254	-0.126668
	FGOALS-g3	-0.195482	-0.323525	NaN
	GFDL-ESM4	-0.00542404	-0.0557015	NaN
	HadGEM3-GC31-LL	-0.0362681	-0.0386228	-0.0380742
	INM-CM4-8	-0.169184	-0.124067	NaN
	INM-CM5-0	-0.133858	-0.18166	NaN
	IPSL-CM6A-LR	-0.0581123	-0.139384	-0.259936
	MIROC6	-0.148265	-0.168744	NaN
	MIROC-ES2L	-0.0566123	-0.0613968	-0.122875
	MPI-ESM1-2-HR	-0.0860546	-0.0899892	NaN
	MPI-ESM1-2-LR	-0.182753	-0.233735	NaN
	MRI-ESM2-0	-0.0597018	-0.116163	-0.223947
	NESM3	-0.0109816	-0.0546159	-0.204148
	NorESM2-LM	-0.140634	-0.155436	NaN
	NorESM2-MM	-0.102926	-0.154191	NaN
	UKESM1-0-LL	-0.0330451	-0.0698941	-0.149029
SSP585	ACCESS-CM2	0.024158	-0.00812148	-0.158264
	ACCESS-ESM1-5	-0.0309809	-0.0269826	-0.00275983
	BCC-CSM2-MR	-0.0874527	-0.169229	-0.287555
	CanESM5	-0.0456752	-0.0306575	0.0167247
	CNRM-CM6-1	-0.139494	-0.171201	-0.202736
	CNRM-ESM2-1	-0.0140772	-0.0771174	-0.226428
	EC-Earth3-Veg	-0.0207068	-0.050314	-0.176966
	FGOALS-g3	-0.265174	-0.359338	-0.408676
	GFDL-ESM4	-0.057119	-0.130361	-0.253936
	HadGEM3-GC31-LL	-0.0727007	-0.0747308	-0.0743444
	INM-CM4-8	-0.151725	-0.171535	-0.130718
	INM-CM5-0	-0.192058	-0.226855	-0.209691
	IPSL-CM6A-LR	-0.0963542	-0.146404	-0.210271
	MIROC6	-0.0761934	-0.102752	-0.198613
	MIROC-ES2L	-0.0743499	-0.0915212	-0.193786
	MPI-ESM1-2-HR	-0.0652672	-0.13986	-0.213395
	MPI-ESM1-2-LR	-0.169249	-0.200329	-0.255172
	MRI-ESM2-0	-0.0466904	-0.0798747	-0.223557
	NESM3	0.00870278	-0.0384508	-0.153422
	NorESM2-LM	-0.156368	-0.194183	-0.205257
	NorESM2-MM	-0.112567	-0.169657	-0.231111
	UKESM1-0-LL	-0.0840125	-0.0957299	-0.162125
CMIP6		Autumn
		1.5℃	2.0℃	3.0℃
SSP245	ACCESS-CM2	-0.0148458	0.0428177	0.203942
	ACCESS-ESM1-5	0.0360967	0.0894635	0.116654
	BCC-CSM2-MR	0.059078	0.052627	0.169971
	CanESM5	0.107984	0.101953	0.290468
	CNRM-CM6-1	-0.0583772	-0.00221806	0.0958109
	CNRM-ESM2-1	0.0995415	0.0153205	0.0722752
	EC-Earth3-Veg	-0.00564203	-0.0901347	0.0549191
	FGOALS-g3	-0.145281	-0.129142	NaN
	GFDL-ESM4	0.0299975	0.0180289	NaN
	HadGEM3-GC31-LL	0.0323757	0.0307934	0.0812483
	INM-CM4-8	-0.00267263	0.186392	NaN
	INM-CM5-0	-0.0137629	0.012316	NaN
	IPSL-CM6A-LR	-0.0888133	-0.110723	-0.127253
	MIROC6	0.0151816	0.081967	NaN
	MIROC-ES2L	0.119215	0.289174	0.366333
	MPI-ESM1-2-HR	0.0275208	0.0612856	NaN
	MPI-ESM1-2-LR	-0.0515503	0.00292621	NaN
	MRI-ESM2-0	0.0272948	0.00238579	0.0134351
	NESM3	0.136546	0.158883	0.298233
	NorESM2-LM	0.0271493	-0.044499	NaN
	NorESM2-MM	-0.204216	-0.240764	NaN
	UKESM1-0-LL	0.0783032	0.0842519	0.00681098
SSP585	ACCESS-CM2	0.0627181	0.0847168	0.0506408
	ACCESS-ESM1-5	0.0795748	0.192916	0.300318
	BCC-CSM2-MR	0.0856511	0.117553	0.096449
	CanESM5	0.121858	0.321862	0.566735
	CNRM-CM6-1	-0.0173922	0.0356101	0.106251
	CNRM-ESM2-1	0.0429834	-0.0151856	0.0637397
	EC-Earth3-Veg	-0.0324707	-0.0441541	0.0605385
	FGOALS-g3	-0.13687	-0.201033	0.0120181
	GFDL-ESM4	0.0272077	-0.00982827	0.00708645
	HadGEM3-GC31-LL	0.0335	0.0398484	0.13628
	INM-CM4-8	0.0344876	0.120966	0.318533
	INM-CM5-0	-0.0719996	0.0376379	0.187638
	IPSL-CM6A-LR	-0.133143	-0.239736	-0.0779104
	MIROC6	0.039889	0.133894	0.315771
	MIROC-ES2L	0.099313	0.269842	0.36022
	MPI-ESM1-2-HR	0.0509906	0.0575359	0.19863
	MPI-ESM1-2-LR	-0.00250629	0.000502358	0.147041
	MRI-ESM2-0	-0.0712518	-0.0585611	-0.0918852
	NESM3	0.180158	0.238954	0.277542
	NorESM2-LM	0.17267	0.0450472	0.113505
	NorESM2-MM	0.0361484	0.0335378	0.0706577
	UKESM1-0-LL	-0.00142915	0.00799809	-0.0217737
CMIP6		Winter
		1.5℃	2.0℃	3.0℃
SSP245	ACCESS-CM2	0.0726082	0.239519	0.551812
	ACCESS-ESM1-5	0.0391009	0.162753	0.307449
	BCC-CSM2-MR	0.0363646	0.0928703	0.335004
	CanESM5	0.0796232	0.144765	0.453927
	CNRM-CM6-1	-0.0825518	-0.0507985	0.100081
	CNRM-ESM2-1	0.23604	0.0969972	0.257652
	EC-Earth3-Veg	0.0997451	0.0999847	0.401049
	FGOALS-g3	-0.0558641	0.046429	NaN
	GFDL-ESM4	0.0450816	0.14678	NaN
	HadGEM3-GC31-LL	0.0585111	0.184782	0.289366
	INM-CM4-8	0.228354	0.471212	NaN
	INM-CM5-0	-0.021756	-0.0315267	NaN
	IPSL-CM6A-LR	-0.0962148	-0.0643329	0.158435
	MIROC6	-0.096122	0.102448	NaN
	MIROC-ES2L	0.0978876	0.204015	0.307532
	MPI-ESM1-2-HR	0.242291	0.377274	NaN
	MPI-ESM1-2-LR	-0.167034	-0.112731	NaN
	MRI-ESM2-0	-0.0902119	-0.0551168	-0.0276173
	NESM3	0.117072	0.271693	0.396913
	NorESM2-LM	0.0159711	0.195938	NaN
	NorESM2-MM	0.0263197	0.0304706	NaN
	UKESM1-0-LL	0.0224945	0.0593618	-0.0260211
SSP585	ACCESS-CM2	0.192712	0.311021	0.413056
	ACCESS-ESM1-5	0.0881634	0.197129	0.526784
	BCC-CSM2-MR	0.114376	0.180354	0.134721
	CanESM5	0.217255	0.422842	0.778881
	CNRM-CM6-1	-0.0885109	-0.048406	0.120703
	CNRM-ESM2-1	0.205388	0.194952	0.171972
	EC-Earth3-Veg	0.0680225	0.133517	0.401922
	FGOALS-g3	-0.10135	-0.101383	0.137859
	GFDL-ESM4	-0.0412199	0.022235	0.175699
	HadGEM3-GC31-LL	-0.0184287	0.0642926	0.179899
	INM-CM4-8	0.149335	0.261525	0.561814
	INM-CM5-0	-0.113356	-0.0601568	0.118627
	IPSL-CM6A-LR	-0.123018	-0.150302	0.158727
	MIROC6	0.148917	0.201814	0.362096
	MIROC-ES2L	0.0476018	0.312309	0.398175
	MPI-ESM1-2-HR	0.198237	0.221846	0.548191
	MPI-ESM1-2-LR	-0.152639	-0.179991	0.0323571
	MRI-ESM2-0	-0.0970211	-0.0922645	-0.0735687
	NESM3	0.173251	0.156068	0.241581
	NorESM2-LM	0.0762498	0.0203533	0.356087
	NorESM2-MM	0.172467	0.307848	0.393624
	UKESM1-0-LL	0.0100029	0.0527433	0.0269153
Note that NaN means the results of the model don't achieve the warming goal by the end of 2100.
Evapotranspiration change
CMIP6		Ann
		1.5℃	2.0℃	3.0℃
SSP245	ACCESS-CM2	0.0192538	0.0546904	0.177576
	ACCESS-ESM1-5	0.0712337	0.143241	0.184105
	BCC-CSM2-MR	0.0312983	0.0733397	0.197371
	CanESM5	0.0593107	0.0956244	0.196756
	CNRM-CM6-1	0.0543811	0.0736838	0.144914
	CNRM-ESM2-1	0.0676121	0.110565	0.132397
	EC-Earth3-Veg	0.0629862	0.099083	0.234203
	FGOALS-g3	0.0384209	0.107854	NaN
	GFDL-ESM4	0.0604425	0.138255	NaN
	HadGEM3-GC31-LL	0.0347585	0.0835862	0.182197
	INM-CM4-8	0.0755449	0.175048	NaN
	INM-CM5-0	0.0699131	0.132479	NaN
	IPSL-CM6A-LR	0.0598942	0.0811626	0.150331
	MIROC6	0.0416203	0.115337	NaN
	MIROC-ES2L	0.0872273	0.138422	0.265983
	MPI-ESM1-2-HR	0.0427143	0.118477	NaN
	MPI-ESM1-2-LR	0.0389858	0.0734942	NaN
	MRI-ESM2-0	0.0326952	0.0678094	0.155603
	NESM3	0.0837078	0.118522	0.200424
	NorESM2-LM	0.0349412	0.157584	NaN
	NorESM2-MM	0.0711345	0.106119	NaN
	UKESM1-0-LL	0.0473269	0.0676868	0.122048
SSP585	ACCESS-CM2	0.0370184	0.0460613	0.0704799
	ACCESS-ESM1-5	0.0651869	0.140296	0.236469
	BCC-CSM2-MR	0.0393068	0.0466706	0.0837555
	CanESM5	0.0285227	0.0806413	0.19421
	CNRM-CM6-1	0.0336677	0.0715984	0.150274
	CNRM-ESM2-1	0.0749321	0.100731	0.116267
	EC-Earth3-Veg	0.0823789	0.125385	0.181469
	FGOALS-g3	-0.0375631	-0.00300899	0.157834
	GFDL-ESM4	0.0609506	0.109118	0.146646
	HadGEM3-GC31-LL	0.031135	0.0678828	0.183701
	INM-CM4-8	0.0768989	0.136199	0.243064
	INM-CM5-0	0.035028	0.0861762	0.195119
	IPSL-CM6A-LR	0.0435226	0.0486921	0.094528
	MIROC6	0.0712782	0.0955404	0.175843
	MIROC-ES2L	0.0511249	0.108163	0.169573
	MPI-ESM1-2-HR	0.0524513	0.0791652	0.177845
	MPI-ESM1-2-LR	0.0337254	0.0641777	0.124437
	MRI-ESM2-0	0.0073264	0.0370376	0.0857476
	NESM3	0.0944739	0.124203	0.170505
	NorESM2-LM	0.0238914	0.0770636	0.211682
	NorESM2-MM	0.0768527	0.119489	0.204701
	UKESM1-0-LL	0.018671	0.043641	0.0898192
CMIP6		Spring
		1.5℃	2.0℃	3.0℃
SSP245	ACCESS-CM2	0.0887231	0.151129	0.25853
	ACCESS-ESM1-5	0.0944895	0.190704	0.306872
	BCC-CSM2-MR	0.130255	0.257175	0.423298
	CanESM5	0.123915	0.192214	0.354592
	CNRM-CM6-1	0.144603	0.257604	0.407133
	CNRM-ESM2-1	0.0674406	0.241134	0.363853
	EC-Earth3-Veg	0.197321	0.350123	0.475652
	FGOALS-g3	0.216119	0.320818	NaN
	GFDL-ESM4	0.0213462	0.162446	NaN
	HadGEM3-GC31-LL	0.0763807	0.170136	0.316677
	INM-CM4-8	0.168989	0.300337	NaN
	INM-CM5-0	0.16816	0.290911	NaN
	IPSL-CM6A-LR	0.071295	0.118847	0.294713
	MIROC6	0.235853	0.347832	NaN
	MIROC-ES2L	0.130603	0.178801	0.339407
	MPI-ESM1-2-HR	0.177099	0.27002	NaN
	MPI-ESM1-2-LR	0.0861186	0.113803	NaN
	MRI-ESM2-0	0.107093	0.245963	0.380092
	NESM3	0.0819558	0.146845	0.214008
	NorESM2-LM	0.190582	0.398698	NaN
	NorESM2-MM	0.259987	0.366233	NaN
	UKESM1-0-LL	0.103972	0.169195	0.319608
SSP585	ACCESS-CM2	0.031581	0.0607446	0.241868
	ACCESS-ESM1-5	0.059364	0.161562	0.311782
	BCC-CSM2-MR	0.13164	0.185224	0.287438
	CanESM5	0.156803	0.237332	0.406842
	CNRM-CM6-1	0.159299	0.218933	0.36912
	CNRM-ESM2-1	0.0804107	0.204892	0.297977
	EC-Earth3-Veg	0.234116	0.356329	0.489483
	FGOALS-g3	0.139884	0.211166	0.381697
	GFDL-ESM4	0.0570651	0.164684	0.343436
	HadGEM3-GC31-LL	0.0892733	0.162319	0.328159
	INM-CM4-8	0.170589	0.276558	0.446986
	INM-CM5-0	0.10985	0.198782	0.380722
	IPSL-CM6A-LR	0.118025	0.167851	0.248611
	MIROC6	0.210494	0.316589	0.503803
	MIROC-ES2L	0.122594	0.197824	0.259839
	MPI-ESM1-2-HR	0.200944	0.30845	0.507306
	MPI-ESM1-2-LR	0.0679132	0.064347	0.070117
	MRI-ESM2-0	0.0985351	0.199293	0.376828
	NESM3	0.0964643	0.128703	0.208778
	NorESM2-LM	0.216693	0.364953	0.566446
	NorESM2-MM	0.263615	0.407224	0.585599
	UKESM1-0-LL	0.105687	0.186172	0.310026
CMIP6		Summer
		1.5℃	2.0℃	3.0℃
SSP245	ACCESS-CM2	-0.026657	-0.0144573	0.0879125
	ACCESS-ESM1-5	0.0628717	0.118384	0.10826
	BCC-CSM2-MR	-0.0367906	-0.0451863	0.00749129
	CanESM5	-0.0277815	-0.0128163	0.0151251
	CNRM-CM6-1	-0.00289646	-0.0608086	-0.0707138
	CNRM-ESM2-1	0.0523544	0.0208452	-0.0396424
	EC-Earth3-Veg	-0.0345823	-0.0602613	0.0700074
	FGOALS-g3	-0.134025	-0.123282	NaN
	GFDL-ESM4	0.0866212	0.11385	NaN
	HadGEM3-GC31-LL	0.00600487	0.0251318	0.078164
	INM-CM4-8	-0.00542566	0.0575333	NaN
	INM-CM5-0	-0.0103153	0.00670364	NaN
	IPSL-CM6A-LR	0.0535835	0.0326287	-0.0211383
	MIROC6	-0.080847	-0.0447999	NaN
	MIROC-ES2L	0.0336367	0.0750142	0.163064
	MPI-ESM1-2-HR	-0.0369572	0.0317411	NaN
	MPI-ESM1-2-LR	-0.020556	0.000144386	NaN
	MRI-ESM2-0	-0.0134821	-0.0334782	0.0157421
	NESM3	0.0688828	0.074722	0.118753
	NorESM2-LM	-0.118915	-0.0458406	NaN
	NorESM2-MM	-0.0388788	-0.0403476	NaN
	UKESM1-0-LL	-0.00160604	-0.0168306	-0.0137995
SSP585	ACCESS-CM2	0.0332915	0.024704	-0.0634274
	ACCESS-ESM1-5	0.0653928	0.119011	0.178042
	BCC-CSM2-MR	-0.03972	-0.0757777	-0.0853734
	CanESM5	-0.0834439	-0.0772422	-0.0335575
	CNRM-CM6-1	-0.0518786	-0.039694	-0.033976
	CNRM-ESM2-1	0.0762491	0.041015	-0.0343786
	EC-Earth3-Veg	-0.00628451	-0.0233534	-0.0503624
	FGOALS-g3	-0.215834	-0.229432	-0.153312
	GFDL-ESM4	0.0697987	0.0736592	-0.0221999
	HadGEM3-GC31-LL	-0.0178101	0.000615458	0.0710637
	INM-CM4-8	-0.00924502	0.00164454	0.0573103
	INM-CM5-0	-0.0299274	-0.0135285	0.0334043
	IPSL-CM6A-LR	-0.0152799	-0.0508894	-0.0994718
	MIROC6	-0.0245188	-0.0587369	-0.0670136
	MIROC-ES2L	-0.0414718	-0.0198378	0.0305558
	MPI-ESM1-2-HR	-0.0443402	-0.0703761	-0.0420049
	MPI-ESM1-2-LR	-0.0149395	0.0312984	0.112324
	MRI-ESM2-0	-0.03299	-0.0466611	-0.0882516
	NESM3	0.074786	0.0878275	0.0805
	NorESM2-LM	-0.170934	-0.180274	-0.0844667
	NorESM2-MM	-0.0704708	-0.10601	-0.107933
	UKESM1-0-LL	-0.0528195	-0.068029	-0.0757176
CMIP6		Autumn
		1.5℃	2.0℃	3.0℃
SSP245	ACCESS-CM2	0.0244299	0.0994203	0.432255
	ACCESS-ESM1-5	0.0338096	0.120676	0.203294
	BCC-CSM2-MR	0.0626759	0.0974147	0.387408
	CanESM5	0.200305	0.20869	0.395622
	CNRM-CM6-1	0.0596191	0.15414	0.341454
	CNRM-ESM2-1	0.127899	0.150212	0.241879
	EC-Earth3-Veg	0.120273	0.107703	0.26872
	FGOALS-g3	0.0888246	0.264697	NaN
	GFDL-ESM4	0.075979	0.160039	NaN
	HadGEM3-GC31-LL	0.0291365	0.062052	0.227124
	INM-CM4-8	0.169198	0.374503	NaN
	INM-CM5-0	0.162097	0.252242	NaN
	IPSL-CM6A-LR	0.0561724	0.12148	0.217626
	MIROC6	0.105164	0.262387	NaN
	MIROC-ES2L	0.258493	0.400276	0.634054
	MPI-ESM1-2-HR	0.0445422	0.109965	NaN
	MPI-ESM1-2-LR	0.178464	0.301561	NaN
	MRI-ESM2-0	0.0296565	0.0156972	0.148902
	NESM3	0.14759	0.206145	0.472637
	NorESM2-LM	0.345833	0.386663	NaN
	NorESM2-MM	-0.0453238	-0.0842425	NaN
	UKESM1-0-LL	0.103675	0.148743	0.121882
SSP585	ACCESS-CM2	0.0756937	0.11432	0.233465
	ACCESS-ESM1-5	0.0948176	0.222097	0.344111
	BCC-CSM2-MR	0.121796	0.181457	0.244103
	CanESM5	0.0477662	0.188809	0.386148
	CNRM-CM6-1	0.0605019	0.149696	0.336034
	CNRM-ESM2-1	0.0599551	0.0864068	0.254619
	EC-Earth3-Veg	0.0591683	0.143917	0.324014
	FGOALS-g3	0.0314336	0.120708	0.55579
	GFDL-ESM4	0.0498511	0.0908049	0.204465
	HadGEM3-GC31-LL	0.0731714	0.0638239	0.23377
	INM-CM4-8	0.209688	0.372298	0.508781
	INM-CM5-0	0.125918	0.241464	0.410421
	IPSL-CM6A-LR	0.00137317	-0.0176332	0.185357
	MIROC6	0.150447	0.231239	0.450359
	MIROC-ES2L	0.352836	0.572315	0.70652
	MPI-ESM1-2-HR	0.102732	0.158612	0.308647
	MPI-ESM1-2-LR	0.164601	0.227359	0.348175
	MRI-ESM2-0	-0.074124	-0.0560207	0.0282215
	NESM3	0.168635	0.257727	0.414077
	NorESM2-LM	0.440746	0.445411	0.483892
	NorESM2-MM	0.163829	0.247117	0.438412
	UKESM1-0-LL	0.0765237	0.112807	0.162112
CMIP6		Winter
		1.5℃	2.0℃	3.0℃
SSP245	ACCESS-CM2	0.105531	0.167228	0.24254
	ACCESS-ESM1-5	0.0310392	0.126204	0.248455
	BCC-CSM2-MR	0.0239218	0.102601	0.249915
	CanESM5	0.112435	0.188369	0.380954
	CNRM-CM6-1	0.0618437	0.0881557	0.262078
	CNRM-ESM2-1	0.0610533	0.0990374	0.204832
	EC-Earth3-Veg	0.0789496	0.138773	0.437108
	FGOALS-g3	0.0752101	0.115989	NaN
	GFDL-ESM4	0.0252431	0.130221	NaN
	HadGEM3-GC31-LL	0.0539963	0.144027	0.206696
	INM-CM4-8	0.148575	0.208757	NaN
	INM-CM5-0	0.0426202	0.0956778	NaN
	IPSL-CM6A-LR	-0.0191053	0.0104859	0.147046
	MIROC6	0.0253769	0.113108	NaN
	MIROC-ES2L	0.0523461	0.134649	0.291168
	MPI-ESM1-2-HR	0.0933703	0.135868	NaN
	MPI-ESM1-2-LR	0.0402921	0.0810414	NaN
	MRI-ESM2-0	0.0274268	0.051535	0.140289
	NESM3	0.075393	0.198768	0.29982
	NorESM2-LM	0.0954378	0.2371	NaN
	NorESM2-MM	0.139515	0.220509	NaN
	UKESM1-0-LL	0.0596473	0.10373	0.167625
SSP585	ACCESS-CM2	0.0900541	0.129994	0.213652
	ACCESS-ESM1-5	0.0518367	0.0989265	0.301066
	BCC-CSM2-MR	0.0643374	0.111688	0.160765
	CanESM5	0.0918273	0.207207	0.452779
	CNRM-CM6-1	0.0698573	0.0857602	0.208904
	CNRM-ESM2-1	0.0490893	0.0918016	0.239487
	EC-Earth3-Veg	0.0740342	0.149503	0.40826
	FGOALS-g3	0.0296473	0.0909218	0.333446
	GFDL-ESM4	-0.0180409	0.0742904	0.239997
	HadGEM3-GC31-LL	0.0275126	0.124313	0.229567
	INM-CM4-8	0.125849	0.215487	0.411179
	INM-CM5-0	0.0547727	0.0984686	0.312943
	IPSL-CM6A-LR	-0.0365223	0.0168069	0.178605
	MIROC6	0.132769	0.206262	0.357785
	MIROC-ES2L	0.055898	0.155704	0.268535
	MPI-ESM1-2-HR	0.0921198	0.131034	0.317778
	MPI-ESM1-2-LR	0.0167081	0.0471643	0.190075
	MRI-ESM2-0	-0.0112987	0.045808	0.146203
	NESM3	0.0791095	0.106062	0.24757
	NorESM2-LM	0.0958366	0.218966	0.506029
	NorESM2-MM	0.166378	0.247333	0.44507
	UKESM1-0-LL	0.0920557	0.129492	0.189283
Note that NaN means the results of the model don't achieve the warming goal by the end of 2100.
Annual snow cover and glacier area change
CMIP6		Percentage of snow cover			Glacier area
		1.5℃	2.0℃	3.0℃	1.5℃	2.0℃	3.0℃
SSP245	ACCESS-CM2	-0.05944	-0.07035	-0.12	-0.24171	-0.36013	-0.5676
	ACCESS-ESM1-5	-0.07351	-0.12759	-0.24125	-0.2369	-0.41647	-0.67025
	BCC-CSM2-MR	-0.11048	-0.16102	-0.26453	-0.29463	-0.46339	-0.82243
	CanESM5	-0.07509	-0.12502	-0.19363	-0.19408	-0.31217	-0.54658
	CNRM-CM6-1	-0.09344	-0.15931	-0.26325	-0.29083	-0.4399	-0.67767
	CNRM-ESM2-1	-0.07084	-0.1336	-0.23724	-0.26378	-0.45067	-0.66152
	EC-Earth3-Veg	-0.10916	-0.15608	-0.23886	-0.30055	-0.5109	-0.73472
	FGOALS-g3	-0.1362	-0.20317	NaN	-0.39305	-0.63065	NaN
	GFDL-ESM4	-0.05221	-0.09247	NaN	-0.28881	-0.5043	NaN
	HadGEM3-GC31-LL	-0.05844	-0.08065	-0.14762	-0.16795	-0.29526	-0.5336
	INM-CM4-8	-0.11243	-0.15047	NaN	-0.30436	-0.45232	NaN
	INM-CM5-0	-0.11892	-0.19927	NaN	-0.26971	-0.47654	NaN
	IPSL-CM6A-LR	-0.05664	-0.0886	-0.20364	-0.24173	-0.37523	-0.58523
	MIROC6	-0.16334	-0.21335	NaN	-0.32543	-0.50131	NaN
	MIROC-ES2L	-0.02236	-0.0625	-0.19902	-0.24237	-0.35699	-0.5842
	MPI-ESM1-2-HR	-0.08623	-0.14025	NaN	-0.26027	-0.46695	NaN
	MPI-ESM1-2-LR	-0.10179	-0.16191	NaN	-0.31125	-0.45693	NaN
	MRI-ESM2-0	-0.06982	-0.1346	-0.21191	-0.22492	-0.37659	-0.63984
	NESM3	-0.05765	-0.11522	-0.20831	-0.1719	-0.31189	-0.57393
	NorESM2-LM	-0.11995	-0.1664	NaN	-0.36408	-0.58	NaN
	NorESM2-MM	-0.07816	-0.16494	NaN	-0.34017	-0.51967	NaN
	UKESM1-0-LL	-0.07954	-0.12004	-0.2025	-0.19622	-0.32707	-0.53717
SSP585	ACCESS-CM2	-0.02706	-0.06266	-0.15609	-0.21416	-0.34729	-0.53969
	ACCESS-ESM1-5	-0.06314	-0.13082	-0.21945	-0.23975	-0.40372	-0.5981
	BCC-CSM2-MR	-0.09227	-0.15211	-0.26378	-0.25728	-0.39751	-0.63464
	CanESM5	-0.06516	-0.09876	-0.1737	-0.19421	-0.30163	-0.49387
	CNRM-CM6-1	-0.10802	-0.16231	-0.24305	-0.28528	-0.40308	-0.58275
	CNRM-ESM2-1	-0.07004	-0.12172	-0.27829	-0.25737	-0.4022	-0.59103
	EC-Earth3-Veg	-0.08287	-0.12209	-0.2499	-0.25938	-0.4287	-0.66608
	FGOALS-g3	-0.13611	-0.21094	-0.26749	-0.34525	-0.5484	-0.74584
	GFDL-ESM4	-0.07758	-0.11371	-0.21815	-0.33424	-0.49621	-0.68806
	HadGEM3-GC31-LL	-0.08282	-0.1149	-0.18609	-0.17157	-0.29124	-0.50588
	INM-CM4-8	-0.11241	-0.15148	-0.21263	-0.26723	-0.37878	-0.55146
	INM-CM5-0	-0.14587	-0.2005	-0.28788	-0.23892	-0.3627	-0.56714
	IPSL-CM6A-LR	-0.04789	-0.07022	-0.15813	-0.23475	-0.35464	-0.50344
	MIROC6	-0.10334	-0.16718	-0.27078	-0.27045	-0.41515	-0.63072
	MIROC-ES2L	-0.03343	-0.04942	-0.16619	-0.25507	-0.3442	-0.51347
	MPI-ESM1-2-HR	-0.09234	-0.15752	-0.22017	-0.28268	-0.45516	-0.64924
	MPI-ESM1-2-LR	-0.08151	-0.15302	-0.25233	-0.29267	-0.41851	-0.58653
	MRI-ESM2-0	-0.06503	-0.11579	-0.22807	-0.1947	-0.32789	-0.56434
	NESM3	-0.03523	-0.07877	-0.19557	-0.16107	-0.2721	-0.46374
	NorESM2-LM	-0.12733	-0.19735	-0.2828	-0.34108	-0.51425	-0.70531
	NorESM2-MM	-0.1142	-0.16977	-0.25676	-0.33054	-0.48203	-0.6985
	UKESM1-0-LL	-0.06693	-0.11423	-0.19899	-0.19616	-0.31244	-0.48508
Contribution of rainfall runoff, snowmelt runoff, and glacier runoff for different scenarios
CMIP6		Ann
		HIST	1.5℃	2.0℃	3.0℃
Rainfall runoff		0.415379	0.442475	0.460984	0.511348
Snowmelt runoff		0.441354	0.443083	0.444745	0.418645
Glacier runoff		0.143267	0.114442	0.094271	0.0700066
CMIP6		Spring
		HIST	1.5℃	2.0℃	3.0℃
Rainfall runoff		0.269653	0.271071	0.272889	0.275416
Snowmelt runoff		0.719677	0.721302	0.720939	0.718856
Glacier runoff		0.0106701	0.00762648	0.00617208	0.00572799
CMIP6		Summer
		HIST	1.5℃	2.0℃	3.0℃
Rainfall runoff		0.432675	0.486688	0.532774	0.647289
Snowmelt runoff		0.311134	0.289025	0.270477	0.193618
Glacier runoff		0.256191	0.224287	0.196749	0.159093
CMIP6		Autumn
		HIST	1.5℃	2.0℃	3.0℃
Rainfall runoff		0.703476	0.726055	0.743736	0.772322
Snowmelt runoff		0.163116	0.166096	0.163156	0.157616
Glacier runoff		0.133408	0.107848	0.0931078	0.0700619
CMIP6		Winter
		HIST	1.5℃	2.0℃	3.0℃
Rainfall runoff		0.721967	0.767425	0.782808	0.764463
Snow runoff		0.277946	0.232529	0.217158	0.235513
Glacier runoff		8.74333e-05	4.63443e-05	3.44822e-05	2.46627e-05
Note that HIST represents historical period.
Changes of different runoff components (mm)
CMIP6		Ann
		1.5℃	2.0℃	3.0℃
Rainfall runoff		11.5322	25.0525	65.7013
Snowmelt runoff		-4.37245	-1.37878	-7.4082
Glacier runoff		-19.276	-31.1276	-45.3065
CMIP6		Spring
		1.5℃	2.0℃	3.0℃
Rainfall runoff		4.86378	10.1589	19.7097
Snowmelt runoff		12.6134	24.9049	37.1099
Glacier runoff		-0.575014	-0.850109	-0.95944
CMIP6		Summer
		1.5℃	2.0℃	3.0℃
Rainfall runoff		1.60434	5.6781	22.5891
Snowmelt runoff		-16.6492	-26.2137	-46.4994
Glacier runoff		-17.3213	-27.9263	-40.3992
CMIP6		Autumn
		1.5℃	2.0℃	3.0℃
Rainfall runoff		3.79543	5.91196	17.4985
Snowmelt runoff		0.660895	0.768986	-1.71542
Glacier runoff		-1.11442	-1.92338	-3.32568
CMIP6		Winter
		1.5℃	2.0℃	3.0℃
Rainfall runoff		1.11064	2.96033	5.00394
Snowmelt runoff		-0.937678	1.65059	0.336206
Glacier runoff		-0.00121199	-0.00141512	-0.00155281
