# Supplementary material for: Non-monotonic changes in Asian Water Towers’ streamflow at increasing warming levels
Source: Nat Commun. 2023 Mar 1;14:1176. doi: 10.1038/s41467-023-36804-6 (PMC9977870; doi:10.1038/s41467-023-36804-6)
Supplement: Supplementary file 4 — Supplementary Data 1 [file 41467_2023_36804_MOESM4_ESM.zip › Supplementary File-Results of Mekong from this study.xlsx]

## Sheet: Mekong
Contains the results of:
- annual and seasonal precipitation, runoff, evapotranspiration change
- annual snow cover and glacier area change
- averaged annual and seasonal contribution of rainfall runoff, snowmelt runoff, and glacier runoff
Precipitation change
CMIP6		Ann
		1.5℃	2.0℃	3.0℃
SSP245	ACCESS-CM2	-0.0242278	-0.0114154	0.0192542
	ACCESS-ESM1-5	-0.00544151	-0.010712	0.0722243
	BCC-CSM2-MR	0.0100181	-0.00891464	0.0628467
	CanESM5	-0.00956171	0.0119994	0.0327244
	CNRM-CM6-1	0.0124716	0.00772638	0.0951588
	CNRM-ESM2-1	-0.0295658	-0.00286954	0.102828
	EC-Earth3-Veg	0.00185265	0.0420918	0.107283
	FGOALS-g3	-0.0320275	0.0312553	NaN
	GFDL-ESM4	-0.00938791	-0.038325	NaN
	HadGEM3-GC31-LL	-0.00635757	0.0154263	0.0178719
	INM-CM4-8	-0.00433173	0.0532118	NaN
	INM-CM5-0	-0.0266651	0.0655311	NaN
	IPSL-CM6A-LR	-0.0349305	-0.051055	-0.0329576
	MIROC6	-0.0305278	0.0301606	NaN
	MIROC-ES2L	0.0141031	0.0405842	0.136734
	MPI-ESM1-2-HR	-0.0198543	-0.0220721	NaN
	MPI-ESM1-2-LR	-0.0252676	-0.0137712	NaN
	MRI-ESM2-0	0.0118949	0.0168895	0.124539
	NESM3	-0.0479892	-0.0599678	0.015895
	NorESM2-LM	0.0665278	0.125789	NaN
	NorESM2-MM	-0.00457004	-0.0002391	NaN
	UKESM1-0-LL	-0.00129665	-0.00954274	0.000873536
SSP585	ACCESS-CM2	-0.0274618	-0.0371741	-0.00850362
	ACCESS-ESM1-5	-0.0264011	-0.0433748	0.0213324
	BCC-CSM2-MR	0.00492572	-0.0187024	-0.00101646
	CanESM5	0.00311794	0.0061804	-0.0196054
	CNRM-CM6-1	-0.00545627	-0.00595494	0.05057
	CNRM-ESM2-1	0.0294486	0.057679	0.104731
	EC-Earth3-Veg	0.00709031	0.0176243	0.0918462
	FGOALS-g3	-0.0376443	0.0245264	0.134687
	GFDL-ESM4	-0.0348271	-0.0583105	0.00925987
	HadGEM3-GC31-LL	-0.0288349	-0.0107243	-0.0212832
	INM-CM4-8	-0.0249873	0.00635921	0.0670628
	INM-CM5-0	0.0216909	0.0292636	0.0634031
	IPSL-CM6A-LR	-0.0410783	-0.0724478	-0.0530427
	MIROC6	-0.0183769	0.00252915	0.104828
	MIROC-ES2L	-0.0551563	-0.0477239	0.098224
	MPI-ESM1-2-HR	-0.0552213	-0.0657615	-0.00717265
	MPI-ESM1-2-LR	-0.0357194	-0.0421125	0.0297781
	MRI-ESM2-0	-0.0157344	-0.019379	0.0691569
	NESM3	-0.0478286	-0.0781841	-0.0268027
	NorESM2-LM	0.0708901	0.0471262	0.0849585
	NorESM2-MM	-0.00191691	0.059801	0.082855
	UKESM1-0-LL	-0.0154737	-0.041387	-0.0360869
CMIP6		Spring
		1.5℃	2.0℃	3.0℃
SSP245	ACCESS-CM2	-0.0546928	-0.0274593	0.0803874
	ACCESS-ESM1-5	0.00801973	0.0835693	0.144911
	BCC-CSM2-MR	-0.0312682	-0.0720992	0.0465158
	CanESM5	-0.0383722	-0.0475152	0.00970293
	CNRM-CM6-1	0.011218	0.077674	0.089092
	CNRM-ESM2-1	-0.0221923	0.0129448	0.0520686
	EC-Earth3-Veg	0.0484484	0.138211	0.262978
	FGOALS-g3	-0.0822602	0.0707549	NaN
	GFDL-ESM4	0.106559	0.070998	NaN
	HadGEM3-GC31-LL	0.00249155	-0.00529062	0.0422709
	INM-CM4-8	-0.0351006	0.0329392	NaN
	INM-CM5-0	-0.00520518	0.00210609	NaN
	IPSL-CM6A-LR	0.00604143	0.00171646	-0.0534343
	MIROC6	-0.0792168	0.0733084	NaN
	MIROC-ES2L	0.160166	0.147691	0.291758
	MPI-ESM1-2-HR	-0.0516961	0.00894581	NaN
	MPI-ESM1-2-LR	-0.0787734	-0.0427249	NaN
	MRI-ESM2-0	-0.0420895	-0.0111755	0.2221
	NESM3	0.00393983	0.0385134	0.290421
	NorESM2-LM	0.190708	0.176988	NaN
	NorESM2-MM	-0.00712864	0.000901071	NaN
	UKESM1-0-LL	0.029078	0.0320467	0.0423149
SSP585	ACCESS-CM2	-0.0371267	-0.0411356	-0.000351625
	ACCESS-ESM1-5	-0.0183851	-0.0118961	0.0873354
	BCC-CSM2-MR	-0.0363408	-0.0187342	-0.00443004
	CanESM5	-0.0600892	-0.0705898	-0.0160074
	CNRM-CM6-1	-0.00375194	-0.000968871	0.0709883
	CNRM-ESM2-1	0.105676	0.0790201	-0.0135219
	EC-Earth3-Veg	0.00550215	-0.00174559	0.221566
	FGOALS-g3	-0.063946	0.150898	0.183451
	GFDL-ESM4	0.00133193	0.0581501	0.136606
	HadGEM3-GC31-LL	0.0278988	0.0388105	0.0605658
	INM-CM4-8	-0.109337	-0.0666234	0.0152901
	INM-CM5-0	0.0236589	0.0152388	-0.0183206
	IPSL-CM6A-LR	-0.00153378	-0.000568399	0.0369071
	MIROC6	0.0023549	-0.0211654	0.0653274
	MIROC-ES2L	0.0473319	0.0752143	0.318747
	MPI-ESM1-2-HR	-0.0479748	-0.109216	-0.00996426
	MPI-ESM1-2-LR	-0.0158527	-0.0675166	0.0491905
	MRI-ESM2-0	-0.0231817	-0.01205	0.18172
	NESM3	-0.0715315	-0.0630269	0.0610091
	NorESM2-LM	0.0946964	0.186629	0.210656
	NorESM2-MM	0.0444217	0.153172	0.177893
	UKESM1-0-LL	-0.0409208	-0.0919004	-0.0472112
CMIP6		Summer
		1.5℃	2.0℃	3.0℃
SSP245	ACCESS-CM2	-0.00269137	0.0331572	0.0439181
	ACCESS-ESM1-5	-0.0149017	-0.0324455	0.0651537
	BCC-CSM2-MR	0.027873	0.0137151	0.0821033
	CanESM5	-0.00725333	0.0210035	0.0344861
	CNRM-CM6-1	0.00580284	-0.0110326	0.0904506
	CNRM-ESM2-1	-0.0156122	0.0213405	0.112878
	EC-Earth3-Veg	-0.00074444	0.0236617	0.0741917
	FGOALS-g3	-0.0278379	0.0347664	NaN
	GFDL-ESM4	-0.0383264	-0.0723366	NaN
	HadGEM3-GC31-LL	-0.00707168	0.0314866	0.0302135
	INM-CM4-8	0.00463476	0.0728163	NaN
	INM-CM5-0	-0.019285	0.102699	NaN
	IPSL-CM6A-LR	-0.044649	-0.0614123	-0.0176539
	MIROC6	-0.0217968	0.0159989	NaN
	MIROC-ES2L	-0.016271	0.00799612	0.0692818
	MPI-ESM1-2-HR	0.00391776	-0.0238007	NaN
	MPI-ESM1-2-LR	0.00140347	0.0333448	NaN
	MRI-ESM2-0	0.0469569	0.0233832	0.071956
	NESM3	-0.0600122	-0.0760005	-0.0308207
	NorESM2-LM	0.0458156	0.120423	NaN
	NorESM2-MM	0.000737854	0.00280109	NaN
	UKESM1-0-LL	0.00351457	-0.00732725	0.00299016
SSP585	ACCESS-CM2	-0.0010492	0.00556999	0.0413828
	ACCESS-ESM1-5	-0.0468167	-0.0635386	0.0243807
	BCC-CSM2-MR	0.0273291	-0.011897	0.00404448
	CanESM5	0.0366722	0.0490723	-0.0118292
	CNRM-CM6-1	-0.00466057	-0.027072	0.0463037
	CNRM-ESM2-1	0.0413552	0.0880866	0.157626
	EC-Earth3-Veg	-0.0015292	0.0225603	0.0712249
	FGOALS-g3	-0.0249309	-0.0145622	0.116217
	GFDL-ESM4	-0.0520488	-0.0987667	-0.0208975
	HadGEM3-GC31-LL	-0.0459871	-0.0396511	-0.0560838
	INM-CM4-8	-0.00249605	0.0181532	0.0989773
	INM-CM5-0	0.0275335	0.041196	0.080033
	IPSL-CM6A-LR	-0.0389474	-0.0739672	-0.0560958
	MIROC6	-0.0194993	0.00956137	0.126779
	MIROC-ES2L	-0.0850692	-0.0937807	0.0269198
	MPI-ESM1-2-HR	-0.0610442	-0.0495359	0.0177066
	MPI-ESM1-2-LR	-0.0128838	-0.0158133	0.0565788
	MRI-ESM2-0	-0.0285313	-0.0463759	0.0336901
	NESM3	-0.0435946	-0.0690836	-0.0411598
	NorESM2-LM	0.0652493	0.0234966	0.0311105
	NorESM2-MM	-0.00210749	0.0587326	0.0818381
	UKESM1-0-LL	0.00365263	-0.0158355	-0.0185256
CMIP6		Autumn
		1.5℃	2.0℃	3.0℃
SSP245	ACCESS-CM2	-0.0511785	-0.124039	-0.122949
	ACCESS-ESM1-5	-0.00526377	-0.0977371	0.0180622
	BCC-CSM2-MR	0.0281023	0.00345968	0.0162247
	CanESM5	0.00144279	0.0188429	0.0453744
	CNRM-CM6-1	0.0204642	0.0193641	0.100064
	CNRM-ESM2-1	-0.0865424	-0.0821751	0.106882
	EC-Earth3-Veg	-0.0111082	0.0304782	0.112374
	FGOALS-g3	-0.000847871	-0.0098509	NaN
	GFDL-ESM4	-0.0767071	-0.0777011	NaN
	HadGEM3-GC31-LL	-0.0319851	-0.019174	-0.0478638
	INM-CM4-8	-0.00659626	0.0307687	NaN
	INM-CM5-0	-0.0547715	0.0500248	NaN
	IPSL-CM6A-LR	-0.0499332	-0.0782829	-0.0353258
	MIROC6	-0.0280923	0.0331789	NaN
	MIROC-ES2L	-0.083504	-0.00981292	0.104712
	MPI-ESM1-2-HR	-0.0571577	-0.0418219	NaN
	MPI-ESM1-2-LR	-0.0334926	-0.0910434	NaN
	MRI-ESM2-0	-0.0154327	0.0766252	0.185907
	NESM3	-0.0777997	-0.117221	-0.0871436
	NorESM2-LM	-0.0281986	0.131809	NaN
	NorESM2-MM	-0.0542894	-0.00377633	NaN
	UKESM1-0-LL	-0.0398546	-0.0592573	-0.0654891
SSP585	ACCESS-CM2	-0.0828495	-0.137383	-0.135823
	ACCESS-ESM1-5	-0.00693191	-0.0695533	-0.0882392
	BCC-CSM2-MR	-0.0131916	-0.0373128	-0.0233931
	CanESM5	-0.0116609	-0.0175925	-0.0413527
	CNRM-CM6-1	-0.00945018	0.0346175	0.0620693
	CNRM-ESM2-1	-0.0367874	-0.00109914	0.154915
	EC-Earth3-Veg	0.043724	0.0163256	0.0669323
	FGOALS-g3	-0.06313	0.0156664	0.108127
	GFDL-ESM4	-0.059134	-0.121447	-0.0366484
	HadGEM3-GC31-LL	-0.0516582	0.00372952	-0.016929
	INM-CM4-8	-0.00136415	0.0369452	0.0533834
	INM-CM5-0	0.0168312	0.0225631	0.102457
	IPSL-CM6A-LR	-0.0882384	-0.152245	-0.169091
	MIROC6	-0.0533617	-0.0203399	0.0679225
	MIROC-ES2L	-0.13154	-0.112016	0.0215938
	MPI-ESM1-2-HR	-0.0220818	-0.0639414	-0.0548513
	MPI-ESM1-2-LR	-0.0901409	-0.0814561	-0.0207776
	MRI-ESM2-0	0.02604	0.0674514	0.0975622
	NESM3	-0.0675653	-0.156769	-0.0967516
	NorESM2-LM	0.0693969	-0.0466051	0.130226
	NorESM2-MM	-0.109378	-0.0945515	-0.0596331
	UKESM1-0-LL	-0.038885	-0.0588746	-0.0739699
CMIP6		Winter
		1.5℃	2.0℃	3.0℃
SSP245	ACCESS-CM2	0.0192111	0.0779677	0.0466128
	ACCESS-ESM1-5	0.0584766	0.0924278	-0.070997
	BCC-CSM2-MR	-0.0647157	-0.00162709	0.156084
	CanESM5	0.00388415	0.059841	0.0289516
	CNRM-CM6-1	0.0521641	-0.0388985	0.141271
	CNRM-ESM2-1	0.0344567	0.0336589	0.140137
	EC-Earth3-Veg	-0.0627696	0.0202681	-0.00960736
	FGOALS-g3	-0.0960405	0.0934778	NaN
	GFDL-ESM4	0.0506781	-0.0739195	NaN
	HadGEM3-GC31-LL	0.0867367	0.0844726	0.0572903
	INM-CM4-8	0.0433335	0.0131837	NaN
	INM-CM5-0	-0.0918803	-0.0628531	NaN
	IPSL-CM6A-LR	-0.0614775	-0.0653871	-0.0474083
	MIROC6	0.0655934	0.0729571	NaN
	MIROC-ES2L	-0.0412988	0.0292661	0.182413
	MPI-ESM1-2-HR	-0.0451973	-0.0327863	NaN
	MPI-ESM1-2-LR	-0.105993	-0.203349	NaN
	MRI-ESM2-0	-0.0938121	-0.167258	0.104432
	NESM3	0.0303048	0.00185877	-0.0504099
	NorESM2-LM	0.0117427	-0.148765	NaN
	NorESM2-MM	0.194802	-0.0339999	NaN
	UKESM1-0-LL	-0.0263704	0.00773071	0.124725
SSP585	ACCESS-CM2	-0.0243059	-0.0480431	-0.0440146
	ACCESS-ESM1-5	0.171778	0.195406	0.00944922
	BCC-CSM2-MR	0.0516401	-0.00350754	0.0667361
	CanESM5	-0.103091	-0.121438	-0.0224308
	CNRM-CM6-1	-0.000586623	0.0240007	-0.0136205
	CNRM-ESM2-1	-0.0367855	-0.0396318	-0.182722
	EC-Earth3-Veg	-0.057864	0.0236523	0.0495409
	FGOALS-g3	0.050312	0.135747	0.371878
	GFDL-ESM4	0.170074	0.1777	-0.211784
	HadGEM3-GC31-LL	0.0186033	0.0435611	-0.00703989
	INM-CM4-8	-0.0216665	0.0574163	-0.0228701
	INM-CM5-0	-0.0486137	-0.0360718	0.029516
	IPSL-CM6A-LR	-0.00207444	0.00912568	0.127491
	MIROC6	0.0970301	0.136298	0.0622959
	MIROC-ES2L	0.085576	0.110879	-0.0254091
	MPI-ESM1-2-HR	-0.187331	-0.134005	-0.136745
	MPI-ESM1-2-LR	-0.214075	-0.120981	-0.215263
	MRI-ESM2-0	0.0461815	-0.0145803	-0.157041
	NESM3	0.0896709	0.105066	0.117878
	NorESM2-LM	0.0136767	-0.0648261	-0.0599166
	NorESM2-MM	0.176877	0.11287	0.0613904
	UKESM1-0-LL	-0.0215082	-0.0333389	-0.0150032
Note that NaN means the results of the model don't achieve the warming goal by the end of 2100.
Runoff change
CMIP6		Ann
		1.5℃	2.0℃	3.0℃
SSP245	ACCESS-CM2	-0.0356482	-0.0223535	-0.00266976
	ACCESS-ESM1-5	-0.0204251	-0.033729	0.0614864
	BCC-CSM2-MR	0.00179008	-0.0316397	0.0509646
	CanESM5	-0.0239847	-0.000947081	0.00685868
	CNRM-CM6-1	-0.00592535	-0.0334903	0.0869992
	CNRM-ESM2-1	-0.0551927	-0.0361486	0.108932
	EC-Earth3-Veg	-0.0116726	0.0342002	0.1048
	FGOALS-g3	-0.0585116	0.011379	NaN
	GFDL-ESM4	-0.015024	-0.0665799	NaN
	HadGEM3-GC31-LL	-0.0227884	0.00157231	-0.0157383
	INM-CM4-8	-0.0240343	0.0441949	NaN
	INM-CM5-0	-0.0577442	0.0625385	NaN
	IPSL-CM6A-LR	-0.0576038	-0.0824857	-0.0777312
	MIROC6	-0.0584609	0.0167601	NaN
	MIROC-ES2L	0.00713404	0.0253805	0.141203
	MPI-ESM1-2-HR	-0.0330477	-0.0429677	NaN
	MPI-ESM1-2-LR	-0.0452501	-0.0425817	NaN
	MRI-ESM2-0	-0.0020032	-0.00980967	0.114467
	NESM3	-0.0751343	-0.0966935	-0.0147315
	NorESM2-LM	0.0934581	0.157973	NaN
	NorESM2-MM	-0.0122922	-0.0141309	NaN
	UKESM1-0-LL	-0.00220189	-0.0157202	-0.0153439
SSP585	ACCESS-CM2	-0.0352403	-0.0545616	-0.0357519
	ACCESS-ESM1-5	-0.0455624	-0.0770882	-0.00216992
	BCC-CSM2-MR	-0.00374664	-0.0376768	-0.0373168
	CanESM5	-0.0216972	-0.0281537	-0.0805661
	CNRM-CM6-1	-0.0317625	-0.0465367	0.0225714
	CNRM-ESM2-1	0.0278552	0.0604383	0.113212
	EC-Earth3-Veg	0.00430704	0.0106739	0.0755596
	FGOALS-g3	-0.0630041	0.0041123	0.135058
	GFDL-ESM4	-0.0429551	-0.0924378	-0.0208698
	HadGEM3-GC31-LL	-0.0559004	-0.0435105	-0.078258
	INM-CM4-8	-0.0519869	-0.019565	0.0551184
	INM-CM5-0	0.0082307	0.0122626	0.0434099
	IPSL-CM6A-LR	-0.0616353	-0.11492	-0.110831
	MIROC6	-0.0426471	-0.0175776	0.126978
	MIROC-ES2L	-0.0735093	-0.0765405	0.0965622
	MPI-ESM1-2-HR	-0.073557	-0.0894918	-0.0333661
	MPI-ESM1-2-LR	-0.0515335	-0.0735991	0.0038038
	MRI-ESM2-0	-0.0303548	-0.0458611	0.0475231
	NESM3	-0.06849	-0.111564	-0.0605371
	NorESM2-LM	0.103871	0.0639396	0.0927665
	NorESM2-MM	0.00878674	0.0786462	0.0835653
	UKESM1-0-LL	-0.0180903	-0.0550256	-0.065741
CMIP6		Spring
		1.5℃	2.0℃	3.0℃
SSP245	ACCESS-CM2	-0.0813522	-0.0697689	-0.0155847
	ACCESS-ESM1-5	0.00490443	0.0717569	0.0879889
	BCC-CSM2-MR	-0.0310604	-0.0609397	0.0587794
	CanESM5	-0.00815668	-0.0151954	0.0261869
	CNRM-CM6-1	0.0444865	0.0576738	0.147117
	CNRM-ESM2-1	-0.0186616	-0.0053341	0.0506186
	EC-Earth3-Veg	0.0334515	0.132446	0.174033
	FGOALS-g3	-0.0838393	0.0788248	NaN
	GFDL-ESM4	0.0645382	0.0234755	NaN
	HadGEM3-GC31-LL	-0.00687196	-0.00774153	-0.0388053
	INM-CM4-8	0.0334061	0.0810806	NaN
	INM-CM5-0	-0.0376992	0.00627516	NaN
	IPSL-CM6A-LR	0.0117786	0.0161265	-0.0350625
	MIROC6	-0.0594663	0.0220862	NaN
	MIROC-ES2L	0.160136	0.143518	0.313737
	MPI-ESM1-2-HR	-0.0425711	-0.0172374	NaN
	MPI-ESM1-2-LR	-0.109722	-0.154104	NaN
	MRI-ESM2-0	-0.0898141	-0.0741293	0.225293
	NESM3	-0.0340989	-0.0356508	0.149506
	NorESM2-LM	0.143349	0.230846	NaN
	NorESM2-MM	0.0134326	0.0386924	NaN
	UKESM1-0-LL	0.0440127	0.0296456	0.0496738
SSP585	ACCESS-CM2	-0.0364578	-0.0604766	-0.0548807
	ACCESS-ESM1-5	0.00773845	0.0182985	0.0704856
	BCC-CSM2-MR	-0.0162024	-0.0122301	-0.013062
	CanESM5	-0.0661533	-0.0839226	-0.0715605
	CNRM-CM6-1	-0.000250667	0.0509154	0.0719588
	CNRM-ESM2-1	0.0738597	0.0652639	-0.0496588
	EC-Earth3-Veg	0.0290556	0.0378726	0.152565
	FGOALS-g3	-0.0727593	0.114584	0.175345
	GFDL-ESM4	-0.0182041	0.00115111	0.0689455
	HadGEM3-GC31-LL	-0.00626126	-0.0207627	-0.0539323
	INM-CM4-8	-0.0362439	0.00427507	0.0197829
	INM-CM5-0	0.0232548	0.0215601	0.00680983
	IPSL-CM6A-LR	0.0430704	0.0292968	-0.000550081
	MIROC6	-0.0850233	-0.0933613	-0.046032
	MIROC-ES2L	0.0132216	0.0254113	0.259643
	MPI-ESM1-2-HR	-0.102685	-0.157371	-0.125552
	MPI-ESM1-2-LR	-0.0848872	-0.145353	-0.0476215
	MRI-ESM2-0	-0.0067279	0.0164749	0.194461
	NESM3	-0.0729591	-0.0925518	-0.0156695
	NorESM2-LM	0.0980492	0.169934	0.259518
	NorESM2-MM	0.0454461	0.160659	0.168022
	UKESM1-0-LL	-0.043711	-0.125601	-0.105497
CMIP6		Summer
		1.5℃	2.0℃	3.0℃
SSP245	ACCESS-CM2	-0.023567	0.0149251	0.0178914
	ACCESS-ESM1-5	-0.0356939	-0.0567009	0.0409546
	BCC-CSM2-MR	-0.00376372	-0.0710248	0.0230892
	CanESM5	-0.0499801	-0.0234119	0.00134207
	CNRM-CM6-1	-0.0372958	-0.0929941	0.0707417
	CNRM-ESM2-1	-0.0700717	-0.0405825	0.0675922
	EC-Earth3-Veg	-0.0200863	0.0113359	0.0914824
	FGOALS-g3	-0.110934	-0.0285423	NaN
	GFDL-ESM4	-0.00428636	-0.106608	NaN
	HadGEM3-GC31-LL	-0.0384726	-0.00613892	-0.0324989
	INM-CM4-8	-0.0572591	0.0304832	NaN
	INM-CM5-0	-0.080165	0.0626466	NaN
	IPSL-CM6A-LR	-0.0644286	-0.0948001	-0.120157
	MIROC6	-0.0831053	-0.00633813	NaN
	MIROC-ES2L	0.00406959	0.0112866	0.122061
	MPI-ESM1-2-HR	-0.0271559	-0.0750964	NaN
	MPI-ESM1-2-LR	-0.0518731	-0.0111417	NaN
	MRI-ESM2-0	-0.00241462	-0.0288116	0.092369
	NESM3	-0.0958881	-0.115405	-0.0236689
	NorESM2-LM	0.154413	0.176362	NaN
	NorESM2-MM	-0.0342803	-0.0425289	NaN
	UKESM1-0-LL	-0.0151315	-0.038679	-0.0534324
SSP585	ACCESS-CM2	-0.0322862	-0.0342442	-0.0206802
	ACCESS-ESM1-5	-0.0835078	-0.131334	-0.0319946
	BCC-CSM2-MR	-0.0124786	-0.0688983	-0.085687
	CanESM5	-0.0125801	-0.00899072	-0.091361
	CNRM-CM6-1	-0.059855	-0.11053	-0.0200307
	CNRM-ESM2-1	0.0184503	0.0675337	0.092192
	EC-Earth3-Veg	-0.0109895	-0.00295693	0.0654973
	FGOALS-g3	-0.0875908	-0.0506593	0.117086
	GFDL-ESM4	-0.0554149	-0.116495	-0.0530127
	HadGEM3-GC31-LL	-0.0987551	-0.0919242	-0.130532
	INM-CM4-8	-0.117401	-0.0789362	0.0537038
	INM-CM5-0	0.00825946	-0.000376444	0.0398919
	IPSL-CM6A-LR	-0.0956878	-0.149439	-0.111745
	MIROC6	-0.0321943	-0.0213897	0.15472
	MIROC-ES2L	-0.0742096	-0.0853446	0.0803313
	MPI-ESM1-2-HR	-0.107178	-0.101222	-0.0188037
	MPI-ESM1-2-LR	-0.0228497	-0.0550587	0.0433331
	MRI-ESM2-0	-0.0728435	-0.111146	0.00299161
	NESM3	-0.0847334	-0.114083	-0.075694
	NorESM2-LM	0.130263	0.102847	0.092566
	NorESM2-MM	0.0282479	0.113165	0.0957756
	UKESM1-0-LL	-0.0112782	-0.0574429	-0.101348
CMIP6		Autumn
		1.5℃	2.0℃	3.0℃
SSP245	ACCESS-CM2	-0.0311855	-0.044582	-0.0219748
	ACCESS-ESM1-5	-0.0205521	-0.0597332	0.0973338
	BCC-CSM2-MR	0.0260558	0.0243411	0.0786858
	CanESM5	-0.0054349	0.0249266	0.00388485
	CNRM-CM6-1	0.0036321	-0.0012099	0.0780925
	CNRM-ESM2-1	-0.0633755	-0.0450804	0.180383
	EC-Earth3-Veg	-0.010334	0.0452101	0.119342
	FGOALS-g3	0.00340954	0.0354025	NaN
	GFDL-ESM4	-0.057666	-0.0583774	NaN
	HadGEM3-GC31-LL	-0.0204005	0.0117549	0.0108949
	INM-CM4-8	-0.0112448	0.0523281	NaN
	INM-CM5-0	-0.0449476	0.080801	NaN
	IPSL-CM6A-LR	-0.0922623	-0.128947	-0.0793322
	MIROC6	-0.0320965	0.0482747	NaN
	MIROC-ES2L	-0.0563157	-0.0147341	0.0956165
	MPI-ESM1-2-HR	-0.0401706	-0.0128014	NaN
	MPI-ESM1-2-LR	-0.0146271	-0.0442743	NaN
	MRI-ESM2-0	0.041555	0.0543237	0.121266
	NESM3	-0.0683966	-0.0986473	-0.0500192
	NorESM2-LM	0.00182225	0.139379	NaN
	NorESM2-MM	-0.00276207	0.00179139	NaN
	UKESM1-0-LL	-0.00140151	-0.00314902	0.00649812
SSP585	ACCESS-CM2	-0.0431506	-0.0801108	-0.0412848
	ACCESS-ESM1-5	-0.0370454	-0.0672793	0.0119669
	BCC-CSM2-MR	0.0120761	-0.0118057	0.000611509
	CanESM5	-0.0199448	-0.0366718	-0.0862244
	CNRM-CM6-1	-0.0232981	-0.0229705	0.0467915
	CNRM-ESM2-1	0.0290283	0.0594737	0.227465
	EC-Earth3-Veg	0.0200386	0.0235135	0.0730928
	FGOALS-g3	-0.0419071	0.0375198	0.158385
	GFDL-ESM4	-0.056267	-0.122767	-0.0110546
	HadGEM3-GC31-LL	-0.0353574	-0.0053464	-0.0374753
	INM-CM4-8	0.0119884	0.0308588	0.0662649
	INM-CM5-0	-0.00523644	0.0172898	0.0471427
	IPSL-CM6A-LR	-0.0953487	-0.17265	-0.195507
	MIROC6	-0.0654964	-0.00310086	0.147746
	MIROC-ES2L	-0.126161	-0.127312	0.0478779
	MPI-ESM1-2-HR	-0.0195685	-0.0548737	-0.0174611
	MPI-ESM1-2-LR	-0.0790948	-0.0764472	-0.0126542
	MRI-ESM2-0	0.00669343	0.0130287	0.0669983
	NESM3	-0.0539064	-0.131197	-0.0627837
	NorESM2-LM	0.0865108	-0.0114287	0.0521862
	NorESM2-MM	-0.0396106	0.00318223	0.0355271
	UKESM1-0-LL	-0.0155644	-0.0279869	-0.0104847
CMIP6		Winter
		1.5℃	2.0℃	3.0℃
SSP245	ACCESS-CM2	-0.0168155	-0.0216954	-0.00476785
	ACCESS-ESM1-5	0.0226424	0.0126169	0.0205003
	BCC-CSM2-MR	-0.00168164	-0.00111961	0.0678903
	CanESM5	0.00377911	0.0236612	0.016359
	CNRM-CM6-1	0.0397572	0.0130178	0.118783
	CNRM-ESM2-1	-0.0180448	-0.0285723	0.125916
	EC-Earth3-Veg	-0.0224332	0.00508004	0.0514292
	FGOALS-g3	-0.0011714	0.0370413	NaN
	GFDL-ESM4	-0.0383392	-0.0543182	NaN
	HadGEM3-GC31-LL	0.01142	0.0168097	0.00842601
	INM-CM4-8	0.0186341	0.0388806	NaN
	INM-CM5-0	-0.0198971	0.0647212	NaN
	IPSL-CM6A-LR	-0.0326395	-0.0469169	-0.00453935
	MIROC6	-0.00368889	0.039839	NaN
	MIROC-ES2L	-0.0414493	0.0147172	0.0815594
	MPI-ESM1-2-HR	-0.0260033	-0.0254087	NaN
	MPI-ESM1-2-LR	-0.0261887	-0.0457382	NaN
	MRI-ESM2-0	-0.0149372	-0.0297978	0.0502906
	NESM3	-0.0520641	-0.0813022	-0.0674103
	NorESM2-LM	0.0240861	0.0394715	NaN
	NorESM2-MM	0.0153459	-0.0224999	NaN
	UKESM1-0-LL	-0.0119747	-0.0169192	-0.0064512
SSP585	ACCESS-CM2	-0.0217602	-0.0497096	-0.045565
	ACCESS-ESM1-5	0.0484492	0.0368567	0.00468768
	BCC-CSM2-MR	0.00136686	-0.0264985	0.00650708
	CanESM5	-0.0137227	-0.0155507	-0.0304541
	CNRM-CM6-1	0.0238046	0.0394294	0.0690851
	CNRM-ESM2-1	0.00985059	0.0323611	0.0515689
	EC-Earth3-Veg	-0.00252291	0.0033963	0.0536118
	FGOALS-g3	-0.0146485	0.0200679	0.0995529
	GFDL-ESM4	0.00913213	-0.0374737	-0.0423325
	HadGEM3-GC31-LL	-0.0115736	0.0108753	-0.0179761
	INM-CM4-8	0.027022	0.0637977	0.067961
	INM-CM5-0	0.0351286	0.0428525	0.0873258
	IPSL-CM6A-LR	-0.00493887	-0.0424717	-0.020922
	MIROC6	0.018491	0.0431941	0.103047
	MIROC-ES2L	-0.0574099	-0.0540426	0.0480298
	MPI-ESM1-2-HR	-0.061291	-0.0690722	-0.0420207
	MPI-ESM1-2-LR	-0.061681	-0.0631375	-0.0646534
	MRI-ESM2-0	0.022457	-0.00456015	0.000827877
	NESM3	-0.0341892	-0.0684456	-0.0409941
	NorESM2-LM	0.0364794	-0.0159316	0.0219517
	NorESM2-MM	-0.0048187	-0.00424097	0.0191499
	UKESM1-0-LL	-0.0200588	-0.0304333	-0.0260277
Note that NaN means the results of the model don't achieve the warming goal by the end of 2100.
Evapotranspiration change
CMIP6		Ann
		1.5℃	2.0℃	3.0℃
SSP245	ACCESS-CM2	-0.0014298	0.0133808	0.0541083
	ACCESS-ESM1-5	0.0200404	0.0274462	0.0831563
	BCC-CSM2-MR	0.0241013	0.0271538	0.0714813
	CanESM5	0.010734	0.0325198	0.0681608
	CNRM-CM6-1	0.0424873	0.0655886	0.108129
	CNRM-ESM2-1	0.0178907	0.0436034	0.0773065
	EC-Earth3-Veg	0.025652	0.0498718	0.103183
	FGOALS-g3	0.00925094	0.0590134	NaN
	GFDL-ESM4	-0.00243279	0.00288788	NaN
	HadGEM3-GC31-LL	0.0193319	0.0410701	0.0654892
	INM-CM4-8	0.0267637	0.0688795	NaN
	INM-CM5-0	0.0245295	0.069459	NaN
	IPSL-CM6A-LR	-0.00056317	-0.00254252	0.0225995
	MIROC6	0.0163162	0.0509285	NaN
	MIROC-ES2L	0.0308549	0.0669729	0.124302
	MPI-ESM1-2-HR	0.00297474	0.0079873	NaN
	MPI-ESM1-2-LR	0.0078464	0.0272263	NaN
	MRI-ESM2-0	0.0327417	0.0563592	0.134263
	NESM3	-0.00858324	-0.00132919	0.0585428
	NorESM2-LM	0.0351838	0.0787507	NaN
	NorESM2-MM	0.0108184	0.0177493	NaN
	UKESM1-0-LL	0.00314326	0.00641279	0.026481
SSP585	ACCESS-CM2	-0.00867143	-0.00674535	0.034283
	ACCESS-ESM1-5	0.00649307	0.0132952	0.0567661
	BCC-CSM2-MR	0.0215459	0.0157154	0.0514281
	CanESM5	0.0372282	0.0554582	0.0672732
	CNRM-CM6-1	0.0382806	0.0591921	0.0953352
	CNRM-ESM2-1	0.0392013	0.0571793	0.0785729
	EC-Earth3-Veg	0.0160023	0.0319785	0.111284
	FGOALS-g3	-0.000492348	0.0522877	0.132859
	GFDL-ESM4	-0.0172024	-0.0105006	0.0488705
	HadGEM3-GC31-LL	0.010814	0.0377357	0.0598289
	INM-CM4-8	0.0178274	0.0455198	0.0886469
	INM-CM5-0	0.0448566	0.0583137	0.0926835
	IPSL-CM6A-LR	-0.00282969	-0.0042169	0.0221213
	MIROC6	0.0175586	0.0356357	0.0815521
	MIROC-ES2L	-0.0194042	-0.00166192	0.104866
	MPI-ESM1-2-HR	-0.0229052	-0.028105	0.0252167
	MPI-ESM1-2-LR	-0.00844038	0.00505557	0.0675569
	MRI-ESM2-0	0.0106215	0.0278061	0.100487
	NESM3	-0.0124722	-0.0199466	0.0263214
	NorESM2-LM	0.0311675	0.0278058	0.0699013
	NorESM2-MM	-0.0106001	0.0401638	0.0801625
	UKESM1-0-LL	-0.00783086	-0.0156958	0.0113548
CMIP6		Spring
		1.5℃	2.0℃	3.0℃
SSP245	ACCESS-CM2	-0.000667566	0.0151873	0.130058
	ACCESS-ESM1-5	0.0540139	0.136247	0.238589
	BCC-CSM2-MR	0.0256366	0.063086	0.191056
	CanESM5	0.0595584	0.108765	0.17071
	CNRM-CM6-1	0.0959754	0.186522	0.222135
	CNRM-ESM2-1	0.118099	0.140542	0.15024
	EC-Earth3-Veg	0.0634564	0.115502	0.293752
	FGOALS-g3	0.0144256	0.14302	NaN
	GFDL-ESM4	0.0174353	0.0565645	NaN
	HadGEM3-GC31-LL	0.0481585	0.0726902	0.144587
	INM-CM4-8	0.0929251	0.185855	NaN
	INM-CM5-0	0.110946	0.13635	NaN
	IPSL-CM6A-LR	0.0587972	0.0886639	0.11764
	MIROC6	0.0300592	0.106382	NaN
	MIROC-ES2L	0.183477	0.246964	0.318135
	MPI-ESM1-2-HR	-0.0279256	0.00229173	NaN
	MPI-ESM1-2-LR	0.0381696	0.0531209	NaN
	MRI-ESM2-0	0.0629214	0.156274	0.336321
	NESM3	0.0291723	0.0740094	0.253209
	NorESM2-LM	0.0578085	0.18885	NaN
	NorESM2-MM	0.0317607	0.0719885	NaN
	UKESM1-0-LL	0.0264865	0.0646616	0.12484
SSP585	ACCESS-CM2	-0.00777233	-0.0110083	0.0857646
	ACCESS-ESM1-5	0.0281195	0.078112	0.191162
	BCC-CSM2-MR	0.0227155	0.0574511	0.140974
	CanESM5	0.0766816	0.123241	0.208043
	CNRM-CM6-1	0.0889809	0.123857	0.18944
	CNRM-ESM2-1	0.135048	0.11767	0.0932882
	EC-Earth3-Veg	0.0321015	0.0768715	0.293817
	FGOALS-g3	0.00553407	0.122785	0.276533
	GFDL-ESM4	-0.0439422	0.0118693	0.153363
	HadGEM3-GC31-LL	0.0641681	0.110348	0.164905
	INM-CM4-8	0.0769981	0.13407	0.240062
	INM-CM5-0	0.131022	0.168226	0.210653
	IPSL-CM6A-LR	0.0717922	0.120916	0.193089
	MIROC6	0.0541924	0.0823556	0.151997
	MIROC-ES2L	0.0991252	0.152772	0.358161
	MPI-ESM1-2-HR	-0.0219345	-0.051969	0.0484524
	MPI-ESM1-2-LR	0.00430933	0.02317	0.13082
	MRI-ESM2-0	0.039801	0.0963168	0.25801
	NESM3	-0.00556015	0.0187896	0.146793
	NorESM2-LM	0.0152678	0.102398	0.24348
	NorESM2-MM	0.00524549	0.0952423	0.198746
	UKESM1-0-LL	-0.0325224	-0.0283275	0.0390309
CMIP6		Summer
		1.5℃	2.0℃	3.0℃
SSP245	ACCESS-CM2	-0.00439656	0.0111799	0.00953648
	ACCESS-ESM1-5	-0.010104	-0.0258999	-0.00529766
	BCC-CSM2-MR	0.0160413	-0.00365932	-0.00152262
	CanESM5	-0.0125102	-0.00168373	0.0126679
	CNRM-CM6-1	-0.00890221	-0.0138304	0.0153962
	CNRM-ESM2-1	-0.0267505	-0.0227058	-0.0313695
	EC-Earth3-Veg	0.00754653	0.0124404	-0.00182814
	FGOALS-g3	-0.00763918	0.0160086	NaN
	GFDL-ESM4	-0.0125898	-0.0310648	NaN
	HadGEM3-GC31-LL	0.00206855	0.0128395	-0.00199782
	INM-CM4-8	-0.0202917	0.00365278	NaN
	INM-CM5-0	-0.0183124	0.016839	NaN
	IPSL-CM6A-LR	-0.0380352	-0.0594893	-0.0491841
	MIROC6	-0.0088779	-0.0024678	NaN
	MIROC-ES2L	-0.0294912	-0.0202447	0.0105955
	MPI-ESM1-2-HR	0.0121057	-0.00773761	NaN
	MPI-ESM1-2-LR	-0.00354109	0.0182176	NaN
	MRI-ESM2-0	0.02538	0.00593737	0.0268588
	NESM3	-0.0220579	-0.0269322	-0.0146901
	NorESM2-LM	0.0255774	0.0140501	NaN
	NorESM2-MM	0.0120776	-0.013038	NaN
	UKESM1-0-LL	-0.0126068	-0.0235958	-0.0298655
SSP585	ACCESS-CM2	-0.0048828	0.00256512	0.00802645
	ACCESS-ESM1-5	-0.0163377	-0.0269817	-0.00719054
	BCC-CSM2-MR	0.0149729	-0.0121339	-0.0120556
	CanESM5	0.0112332	0.0174133	-0.00265321
	CNRM-CM6-1	-0.0145539	-0.0209722	-0.00177855
	CNRM-ESM2-1	-0.0283062	-0.0162282	-0.00872017
	EC-Earth3-Veg	-0.00256154	-0.00211389	0.0162546
	FGOALS-g3	-0.0118602	-0.0014854	0.0362479
	GFDL-ESM4	-0.0200933	-0.0362607	-0.0209869
	HadGEM3-GC31-LL	-0.0272598	-0.0291392	-0.0316903
	INM-CM4-8	-0.0287469	-0.0165307	-0.0121538
	INM-CM5-0	-0.00483203	-0.00600801	-0.00493484
	IPSL-CM6A-LR	-0.0398333	-0.0695293	-0.0725415
	MIROC6	-0.0160299	-0.0141643	0.00383244
	MIROC-ES2L	-0.073928	-0.0784231	-0.0189135
	MPI-ESM1-2-HR	-0.0340253	-0.0418786	-0.0201505
	MPI-ESM1-2-LR	-0.0167339	-0.0147831	0.0203122
	MRI-ESM2-0	-0.0104878	-0.0194279	0.0201979
	NESM3	-0.0223839	-0.0344623	-0.0293416
	NorESM2-LM	0.0309746	-0.011727	-0.0504943
	NorESM2-MM	-0.0109991	0.0203129	0.00962154
	UKESM1-0-LL	-0.0024886	-0.0227531	-0.0202247
CMIP6		Autumn
		1.5℃	2.0℃	3.0℃
SSP245	ACCESS-CM2	0.000692845	0.00551515	0.0397519
	ACCESS-ESM1-5	0.056298	0.0044366	0.119592
	BCC-CSM2-MR	0.0415107	0.0484332	0.0788469
	CanESM5	0.0223085	0.0412428	0.105781
	CNRM-CM6-1	0.111724	0.147235	0.212381
	CNRM-ESM2-1	-0.00114734	0.0692226	0.205948
	EC-Earth3-Veg	0.0247889	0.0643497	0.161966
	FGOALS-g3	0.0457761	0.0715206	NaN
	GFDL-ESM4	-0.0123444	0.00672835	NaN
	HadGEM3-GC31-LL	0.0232962	0.0698289	0.130969
	INM-CM4-8	0.0719976	0.106468	NaN
	INM-CM5-0	0.0406336	0.131656	NaN
	IPSL-CM6A-LR	-1.92733e-05	-0.00400411	0.038668
	MIROC6	0.0863919	0.162461	NaN
	MIROC-ES2L	-0.00760471	0.0652266	0.170813
	MPI-ESM1-2-HR	0.00462836	0.054344	NaN
	MPI-ESM1-2-LR	-0.0030131	0.0179884	NaN
	MRI-ESM2-0	0.0160287	0.085428	0.186238
	NESM3	-0.0220781	-0.028202	0.0323592
	NorESM2-LM	0.0184822	0.110665	NaN
	NorESM2-MM	-0.0455164	0.00455285	NaN
	UKESM1-0-LL	0.0139708	0.0100018	0.0458388
SSP585	ACCESS-CM2	-0.0243585	-0.0324876	0.0190996
	ACCESS-ESM1-5	0.03645	0.0237147	0.0323936
	BCC-CSM2-MR	0.0302914	0.0236981	0.0749769
	CanESM5	0.065031	0.0848111	0.106644
	CNRM-CM6-1	0.104811	0.175627	0.229767
	CNRM-ESM2-1	0.0718258	0.130556	0.244126
	EC-Earth3-Veg	0.0397516	0.05906	0.158273
	FGOALS-g3	0.0165489	0.109131	0.209415
	GFDL-ESM4	0.00811142	0.00231174	0.0782423
	HadGEM3-GC31-LL	0.0358447	0.113972	0.158122
	INM-CM4-8	0.0642484	0.0962754	0.178958
	INM-CM5-0	0.0757457	0.0956427	0.202092
	IPSL-CM6A-LR	-0.0345408	-0.0523117	-0.0327732
	MIROC6	0.0785171	0.143058	0.262877
	MIROC-ES2L	-0.033948	-0.00659447	0.0927842
	MPI-ESM1-2-HR	-0.000792091	0.0293077	0.120266
	MPI-ESM1-2-LR	-0.00148724	0.0395521	0.133724
	MRI-ESM2-0	0.0338493	0.0786245	0.137206
	NESM3	-0.00306186	-0.0420656	0.0227337
	NorESM2-LM	0.0452442	0.0197245	0.168147
	NorESM2-MM	-0.0631111	-0.0240563	0.0509431
	UKESM1-0-LL	0.00487859	0.0159213	0.0544925
CMIP6		Winter
		1.5℃	2.0℃	3.0℃
SSP245	ACCESS-CM2	0.0758857	0.172348	0.38256
	ACCESS-ESM1-5	0.153202	0.212163	0.0304616
	BCC-CSM2-MR	0.043607	0.203191	0.471966
	CanESM5	0.0630765	0.168255	0.232043
	CNRM-CM6-1	0.182324	0.130376	0.415728
	CNRM-ESM2-1	0.170841	0.354453	0.75523
	EC-Earth3-Veg	0.192712	0.343449	0.508809
	FGOALS-g3	0.0913016	0.244404	NaN
	GFDL-ESM4	0.157425	0.208963	NaN
	HadGEM3-GC31-LL	0.0778068	0.155262	0.307732
	INM-CM4-8	0.219934	0.261247	NaN
	INM-CM5-0	0.0471916	0.161124	NaN
	IPSL-CM6A-LR	0.143096	0.22845	0.375965
	MIROC6	0.0781212	0.130024	NaN
	MIROC-ES2L	0.00660606	0.0929006	0.32292
	MPI-ESM1-2-HR	0.197025	0.155365	NaN
	MPI-ESM1-2-LR	0.101506	0.072725	NaN
	MRI-ESM2-0	0.00231758	-0.0188116	0.302682
	NESM3	0.101594	0.164284	0.170721
	NorESM2-LM	0.181617	0.051041	NaN
	NorESM2-MM	0.233747	0.145114	NaN
	UKESM1-0-LL	0.0582573	0.0829418	0.208801
SSP585	ACCESS-CM2	0.0284669	0.0557579	0.166742
	ACCESS-ESM1-5	0.174234	0.21269	0.141344
	BCC-CSM2-MR	0.121151	0.165478	0.420189
	CanESM5	0.0821215	0.150626	0.239022
	CNRM-CM6-1	0.301483	0.40632	0.401244
	CNRM-ESM2-1	0.318627	0.518587	0.500435
	EC-Earth3-Veg	0.173763	0.328729	0.404766
	FGOALS-g3	0.133886	0.262058	0.611357
	GFDL-ESM4	0.286256	0.392235	0.249794
	HadGEM3-GC31-LL	0.127714	0.23851	0.295419
	INM-CM4-8	0.30038	0.415378	0.425886
	INM-CM5-0	0.145701	0.267962	0.490738
	IPSL-CM6A-LR	0.291369	0.513326	0.742775
	MIROC6	0.179177	0.181214	0.138891
	MIROC-ES2L	0.0937277	0.194735	0.385582
	MPI-ESM1-2-HR	0.146291	0.238283	0.216769
	MPI-ESM1-2-LR	0.035824	0.105141	0.132337
	MRI-ESM2-0	0.0716309	0.119396	0.133562
	NESM3	0.149834	0.238568	0.34804
	NorESM2-LM	0.236633	0.223462	0.244016
	NorESM2-MM	0.372437	0.417446	0.514523
	UKESM1-0-LL	0.0768795	0.0851108	0.196604
Note that NaN means the results of the model don't achieve the warming goal by the end of 2100.
Annual snow cover and glacier area change
CMIP6		Percentage of snow cover			Glacier area
		1.5℃	2.0℃	3.0℃	1.5℃	2.0℃	3.0℃
SSP245	ACCESS-CM2	-0.07473	-0.1411	-0.2556	-0.18405	-0.29483	-0.513
	ACCESS-ESM1-5	-0.09494	-0.17542	-0.27466	-0.18741	-0.35687	-0.6297
	BCC-CSM2-MR	-0.12266	-0.2123	-0.29396	-0.21925	-0.36191	-0.69616
	CanESM5	-0.08081	-0.11596	-0.21419	-0.12546	-0.204	-0.37665
	CNRM-CM6-1	-0.21083	-0.28155	-0.33635	-0.22396	-0.34808	-0.58616
	CNRM-ESM2-1	-0.20601	-0.35038	-0.45259	-0.28135	-0.56805	-0.82812
	EC-Earth3-Veg	-0.16723	-0.21905	-0.34318	-0.23042	-0.40882	-0.6407
	FGOALS-g3	-0.1058	-0.14394	NaN	-0.24039	-0.4272	NaN
	GFDL-ESM4	-0.07729	-0.17486	NaN	-0.21298	-0.4183	NaN
	HadGEM3-GC31-LL	-0.10893	-0.17397	-0.32279	-0.12092	-0.22542	-0.45821
	INM-CM4-8	-0.18424	-0.24411	NaN	-0.26019	-0.40278	NaN
	INM-CM5-0	-0.23327	-0.30001	NaN	-0.23516	-0.42691	NaN
	IPSL-CM6A-LR	-0.14703	-0.23322	-0.38147	-0.1909	-0.32018	-0.54461
	MIROC6	-0.16091	-0.24998	NaN	-0.23997	-0.37595	NaN
	MIROC-ES2L	-0.16361	-0.25014	-0.3366	-0.23132	-0.4148	-0.71917
	MPI-ESM1-2-HR	-0.12858	-0.1938	NaN	-0.21499	-0.41776	NaN
	MPI-ESM1-2-LR	-0.18914	-0.22722	NaN	-0.26625	-0.41471	NaN
	MRI-ESM2-0	-0.11773	-0.22446	-0.2579	-0.18852	-0.33481	-0.59542
	NESM3	-0.10244	-0.21487	-0.30784	-0.15294	-0.2959	-0.5881
	NorESM2-LM	-0.01219	-0.11036	NaN	-0.2931	-0.52072	NaN
	NorESM2-MM	-0.02381	-0.10119	NaN	-0.30204	-0.50228	NaN
	UKESM1-0-LL	-0.10585	-0.155	-0.2361	-0.14244	-0.24263	-0.42643
SSP585	ACCESS-CM2	-0.06202	-0.13224	-0.25347	-0.16114	-0.2829	-0.48472
	ACCESS-ESM1-5	-0.06619	-0.13124	-0.23294	-0.18881	-0.3392	-0.5396
	BCC-CSM2-MR	-0.12279	-0.20063	-0.30961	-0.19186	-0.31169	-0.52574
	CanESM5	-0.17663	-0.26595	-0.34361	-0.12304	-0.1906	-0.31526
	CNRM-CM6-1	-0.26738	-0.35712	-0.47027	-0.20647	-0.2968	-0.4526
	CNRM-ESM2-1	-0.2405	-0.34082	-0.53201	-0.28201	-0.50404	-0.76787
	EC-Earth3-Veg	-0.15761	-0.26989	-0.36234	-0.20366	-0.34232	-0.55688
	FGOALS-g3	-0.11162	-0.14497	-0.21935	-0.21774	-0.36844	-0.5598
	GFDL-ESM4	-0.14001	-0.20148	-0.34022	-0.25069	-0.39556	-0.57791
	HadGEM3-GC31-LL	-0.17663	-0.23742	-0.36582	-0.1204	-0.21293	-0.40093
	INM-CM4-8	-0.22887	-0.29407	-0.39732	-0.22068	-0.32542	-0.49735
	INM-CM5-0	-0.22719	-0.34796	-0.41113	-0.20813	-0.32549	-0.5196
	IPSL-CM6A-LR	-0.22063	-0.33566	-0.41332	-0.20835	-0.3593	-0.54445
	MIROC6	-0.21425	-0.3193	-0.42591	-0.20664	-0.32427	-0.51459
	MIROC-ES2L	-0.15486	-0.22925	-0.36689	-0.23949	-0.36533	-0.57968
	MPI-ESM1-2-HR	-0.16435	-0.23696	-0.33424	-0.2361	-0.39819	-0.60157
	MPI-ESM1-2-LR	-0.17202	-0.2508	-0.37777	-0.23115	-0.35509	-0.54865
	MRI-ESM2-0	-0.09546	-0.19435	-0.32466	-0.15833	-0.27887	-0.50631
	NESM3	-0.12885	-0.24024	-0.36561	-0.13703	-0.24133	-0.44216
	NorESM2-LM	-0.00476	-0.10248	-0.22755	-0.29148	-0.4729	-0.67964
	NorESM2-MM	-0.07711	-0.12229	-0.32642	-0.26862	-0.42779	-0.67987
	UKESM1-0-LL	-0.07488	-0.13135	-0.24638	-0.14009	-0.23021	-0.38562
Contribution of rainfall runoff, snowmelt runoff, and glacier runoff for different scenarios
CMIP6		Ann
		HIST	1.5℃	2.0℃	3.0℃
Rainfall runoff		0.871274	0.88575	0.895876	0.913087
Snowmelt runoff		0.121453	0.104852	0.0949074	0.0797414
Glacier runoff		0.00727312	0.00939839	0.00921643	0.00717191
CMIP6		Spring
		HIST	1.5℃	2.0℃	3.0℃
Rainfall runoff		0.606137	0.636842	0.660201	0.706923
Snowmelt runoff		0.391965	0.360481	0.337231	0.291204
Glacier runoff		0.00189848	0.00267685	0.00256746	0.0018736
CMIP6		Summer
		HIST	1.5℃	2.0℃	3.0℃
Rainfall runoff		0.947031	0.960291	0.969196	0.981339
Snowmelt runoff		0.0426823	0.0265854	0.0178326	0.00847363
Glacier runoff		0.0102864	0.0131241	0.012971	0.0101877
CMIP6		Autumn
		HIST	1.5℃	2.0℃	3.0℃
Rainfall runoff		0.972574	0.974463	0.977188	0.982573
Snowmelt runoff		0.0216288	0.0172293	0.0145784	0.0108652
Glacier runoff		0.00579729	0.00830816	0.00823332	0.00656177
CMIP6		Winter
		HIST	1.5℃	2.0℃	3.0℃
Rainfall runoff		0.831584	0.866674	0.87876	0.873535
Snowmelt runoff		0.168404	0.133256	0.12119	0.126424
Glacier runoff		1.20398e-05	7.02686e-05	4.99336e-05	4.05227e-05
Note that HIST represents historical period.
Changes of different runoff components (mm)
CMIP6		Ann
		1.5℃	2.0℃	3.0℃
Rainfall runoff		3.5995	15.8983	49.638
Snowmelt runoff		-11.0882	-16.7589	-24.642
Glacier runoff		1.27607	1.20005	0.234375
CMIP6		Spring
		1.5℃	2.0℃	3.0℃
Rainfall runoff		4.77393	10.4126	23.7771
Snowmelt runoff		-4.35642	-6.55647	-11.0953
Glacier runoff		0.106255	0.101261	0.0467582
CMIP6		Summer
		1.5℃	2.0℃	3.0℃
Rainfall runoff		-2.41505	1.11751	12.5944
Snowmelt runoff		-5.82704	-8.86553	-12.0524
Glacier runoff		0.878977	0.805328	0.0221774
CMIP6		Autumn
		1.5℃	2.0℃	3.0℃
Rainfall runoff		0.164054	2.7991	10.2763
Snowmelt runoff		-0.474424	-0.740492	-1.71542
Glacier runoff		0.272609	0.276432	0.161702
CMIP6		Winter
		1.5℃	2.0℃	3.0℃
Rainfall runoff		1.02726	1.35135	2.31019
Snowmelt runoff		-0.278451	1.65059	-0.132617
Glacier runoff		0.00075027	0.000589664	0.000526992
