# Supplementary material for: Non-monotonic changes in Asian Water Towers’ streamflow at increasing warming levels
Source: Nat Commun. 2023 Mar 1;14:1176. doi: 10.1038/s41467-023-36804-6 (PMC9977870; doi:10.1038/s41467-023-36804-6)
Supplement: Supplementary file 4 — Supplementary Data 1 [file 41467_2023_36804_MOESM4_ESM.zip › Supplementary File-Results of Salween from this study.xlsx]

## Sheet: Salween
Contains the results of:
- annual and seasonal precipitation, runoff, evapotranspiration change
- annual snow cover and glacier area change
- averaged annual and seasonal contribution of rainfall runoff, snowmelt runoff, and glacier runoff
Precipitation change
CMIP6		Ann
		1.5℃	2.0℃	3.0℃
SSP245	ACCESS-CM2	-0.0212086	-0.00234377	0.040513
	ACCESS-ESM1-5	-0.0135683	-0.0142717	0.0682409
	BCC-CSM2-MR	-0.00339648	-0.0178755	0.0440651
	CanESM5	-0.0110062	-0.0301425	0.00355168
	CNRM-CM6-1	0.0330248	0.0254328	0.0454767
	CNRM-ESM2-1	0.00532366	-0.00250754	0.0817645
	EC-Earth3-Veg	0.0108814	0.050337	0.106667
	FGOALS-g3	-0.000218895	0.0210295	NaN
	GFDL-ESM4	-0.0227337	-0.0507554	NaN
	HadGEM3-GC31-LL	-0.0017228	0.0206701	0.0237222
	INM-CM4-8	-0.00718334	0.064128	NaN
	INM-CM5-0	-0.0358015	0.0489995	NaN
	IPSL-CM6A-LR	-0.0275276	-0.0288511	0.00176426
	MIROC6	0.0196314	0.0498992	NaN
	MIROC-ES2L	-0.0465982	-0.0189426	0.076999
	MPI-ESM1-2-HR	-0.0203925	-0.0313801	NaN
	MPI-ESM1-2-LR	-0.019685	0.00140888	NaN
	MRI-ESM2-0	0.00770282	0.00968484	0.101182
	NESM3	-0.039089	-0.0369119	0.00102066
	NorESM2-LM	0.0741075	0.116222	NaN
	NorESM2-MM	-0.0337697	-0.0287522	NaN
	UKESM1-0-LL	-0.00776509	-0.00832011	0.0180021
SSP585	ACCESS-CM2	-0.0250026	-0.0353516	-0.00166989
	ACCESS-ESM1-5	-0.0342898	-0.0427731	0.0272898
	BCC-CSM2-MR	0.000855962	-0.0291956	-0.00514854
	CanESM5	0.0262554	0.0524283	0.0982198
	CNRM-CM6-1	-0.0185875	-0.0215498	0.039668
	CNRM-ESM2-1	0.0012429	0.0052004	0.059342
	EC-Earth3-Veg	0.00659283	0.0180637	0.0882926
	FGOALS-g3	-0.0191825	0.013721	0.113351
	GFDL-ESM4	-0.0485486	-0.0745446	-0.0173052
	HadGEM3-GC31-LL	-0.0192434	0.00048034	-0.000106605
	INM-CM4-8	-0.0383757	-0.00289403	0.081993
	INM-CM5-0	0.0236973	0.0398661	0.0635813
	IPSL-CM6A-LR	-0.0324256	-0.0550462	-0.0238406
	MIROC6	-0.0403941	-0.0102613	0.124848
	MIROC-ES2L	-0.0234558	-0.0357881	0.0637847
	MPI-ESM1-2-HR	-0.0612333	-0.0659958	-0.0121802
	MPI-ESM1-2-LR	-0.0348886	-0.0407795	0.0420046
	MRI-ESM2-0	-0.0123144	-0.0176817	0.0824764
	NESM3	-0.032854	-0.0554908	-0.0334706
	NorESM2-LM	0.058704	0.0416134	0.0980907
	NorESM2-MM	-0.00790592	0.0238071	0.0277176
	UKESM1-0-LL	-0.0288217	-0.0495509	-0.0432181
CMIP6		Spring
		1.5℃	2.0℃	3.0℃
SSP245	ACCESS-CM2	-0.0518381	-0.0153809	0.0877012
	ACCESS-ESM1-5	-0.0365821	0.0388581	0.10381
	BCC-CSM2-MR	-0.0313531	-0.0852721	0.0240134
	CanESM5	0.0150698	-0.0421485	0.00184731
	CNRM-CM6-1	0.00787905	0.0268514	0.0713685
	CNRM-ESM2-1	-0.0214498	0.101771	0.115818
	EC-Earth3-Veg	0.051552	0.166051	0.227685
	FGOALS-g3	0.00206722	0.064167	NaN
	GFDL-ESM4	0.0902833	0.0419047	NaN
	HadGEM3-GC31-LL	0.00892244	0.0218646	0.0651432
	INM-CM4-8	-0.037445	0.021189	NaN
	INM-CM5-0	-0.0047403	-0.000717758	NaN
	IPSL-CM6A-LR	-0.0165154	-0.0113894	-0.0321376
	MIROC6	0.123458	0.129752	NaN
	MIROC-ES2L	-0.127555	-0.0246255	0.154204
	MPI-ESM1-2-HR	-0.0520615	-0.0299551	NaN
	MPI-ESM1-2-LR	-0.0978519	-0.0639688	NaN
	MRI-ESM2-0	-0.0198488	0.00500283	0.226158
	NESM3	0.0162113	0.108804	0.366524
	NorESM2-LM	0.217382	0.228376	NaN
	NorESM2-MM	-0.0292011	-0.0393083	NaN
	UKESM1-0-LL	0.00857161	0.0151384	0.074565
SSP585	ACCESS-CM2	-0.0424234	-0.0415027	0.00204477
	ACCESS-ESM1-5	-0.0522496	-0.0582799	0.0548239
	BCC-CSM2-MR	-0.0468274	-0.0360381	-0.0138755
	CanESM5	0.116534	0.110968	0.0735739
	CNRM-CM6-1	-0.0815057	-0.0506715	0.00965474
	CNRM-ESM2-1	-0.0310701	-0.0402788	0.0515783
	EC-Earth3-Veg	0.00938437	0.00744437	0.192779
	FGOALS-g3	-0.0593664	0.10056	0.21755
	GFDL-ESM4	-0.0147971	0.0212957	0.0760775
	HadGEM3-GC31-LL	0.022199	0.0304846	0.0647868
	INM-CM4-8	-0.116039	-0.0878564	-0.00987346
	INM-CM5-0	0.0377949	0.0242613	-0.0166613
	IPSL-CM6A-LR	-0.0186119	-0.00216713	0.037723
	MIROC6	0.0405681	0.0926723	0.297587
	MIROC-ES2L	-0.0254462	-0.0543661	0.0606279
	MPI-ESM1-2-HR	-0.0553322	-0.129142	-0.0581394
	MPI-ESM1-2-LR	-0.0511753	-0.112991	-0.0165651
	MRI-ESM2-0	-0.01979	0.0143863	0.247587
	NESM3	-0.0406544	-0.0290735	0.109525
	NorESM2-LM	0.102126	0.211794	0.255266
	NorESM2-MM	0.0368732	0.121774	0.128358
	UKESM1-0-LL	-0.0456328	-0.0969916	-0.059596
CMIP6		Summer
		1.5℃	2.0℃	3.0℃
SSP245	ACCESS-CM2	0.00308942	0.0415678	0.0568079
	ACCESS-ESM1-5	-0.00688416	-0.0172503	0.0801427
	BCC-CSM2-MR	0.00841472	-0.000658431	0.0527766
	CanESM5	-0.0338553	-0.0432536	0.00124727
	CNRM-CM6-1	0.0354207	0.0318821	0.0627115
	CNRM-ESM2-1	0.00756439	-0.0366681	0.0682869
	EC-Earth3-Veg	0.0152074	0.0369189	0.0815408
	FGOALS-g3	-0.0162893	0.0225692	NaN
	GFDL-ESM4	-0.0377396	-0.0675432	NaN
	HadGEM3-GC31-LL	-0.00450796	0.0264587	0.0322289
	INM-CM4-8	0.00371996	0.0901529	NaN
	INM-CM5-0	-0.025345	0.0874331	NaN
	IPSL-CM6A-LR	-0.0319359	-0.0379313	0.00632619
	MIROC6	-0.00448583	0.0198466	NaN
	MIROC-ES2L	-0.0298527	-0.0210761	0.0373695
	MPI-ESM1-2-HR	0.00497005	-0.0262959	NaN
	MPI-ESM1-2-LR	0.0141075	0.0495313	NaN
	MRI-ESM2-0	0.0333759	0.0140479	0.0523366
	NESM3	-0.047055	-0.0533621	-0.0542273
	NorESM2-LM	0.0535692	0.0965249	NaN
	NorESM2-MM	-0.0243122	-0.0105163	NaN
	UKESM1-0-LL	-0.00593777	-0.0116729	0.00204193
SSP585	ACCESS-CM2	0.00139441	0.00338318	0.0448354
	ACCESS-ESM1-5	-0.0328797	-0.0320875	0.0485673
	BCC-CSM2-MR	0.027362	-0.0138596	-0.00346609
	CanESM5	0.0307191	0.0670999	0.113081
	CNRM-CM6-1	0.0151139	-0.001133	0.0611644
	CNRM-ESM2-1	0.00834943	0.00893685	0.0611561
	EC-Earth3-Veg	0.00475395	0.0332296	0.0817279
	FGOALS-g3	-0.0215468	-0.0273943	0.0744161
	GFDL-ESM4	-0.0570383	-0.0973526	-0.0283122
	HadGEM3-GC31-LL	-0.0278622	-0.0174288	-0.027829
	INM-CM4-8	-0.0283118	0.00297971	0.120215
	INM-CM5-0	0.0258592	0.055449	0.0812476
	IPSL-CM6A-LR	-0.0352862	-0.0709012	-0.038657
	MIROC6	-0.0700482	-0.0533429	0.0506406
	MIROC-ES2L	-0.0153871	-0.0310258	0.065653
	MPI-ESM1-2-HR	-0.0571302	-0.0446309	0.024441
	MPI-ESM1-2-LR	-0.00510198	-0.0050269	0.083717
	MRI-ESM2-0	-0.0161668	-0.0457491	0.0272632
	NESM3	-0.0288426	-0.0451679	-0.0619172
	NorESM2-LM	0.0556375	0.0153639	0.0517964
	NorESM2-MM	-0.00621834	0.0165447	0.0175602
	UKESM1-0-LL	-0.0189619	-0.0342841	-0.0422063
CMIP6		Autumn
		1.5℃	2.0℃	3.0℃
SSP245	ACCESS-CM2	-0.05846	-0.113975	-0.0481072
	ACCESS-ESM1-5	-0.0203725	-0.101598	0.0113349
	BCC-CSM2-MR	0.0130873	0.00909898	0.0278739
	CanESM5	0.00551902	-0.0139998	0.0089926
	CNRM-CM6-1	0.047697	0.0243011	0.0329618
	CNRM-ESM2-1	0.0192398	0.0329527	0.107839
	EC-Earth3-Veg	-0.0233838	0.00681406	0.107529
	FGOALS-g3	0.0482625	-0.00412895	NaN
	GFDL-ESM4	-0.0956891	-0.0884073	NaN
	HadGEM3-GC31-LL	-0.0200389	-0.00667333	-0.0553269
	INM-CM4-8	-0.00973701	0.049615	NaN
	INM-CM5-0	-0.0867483	0.0196855	NaN
	IPSL-CM6A-LR	-0.0178948	-0.0188738	0.0328053
	MIROC6	-0.0358554	0.0414317	NaN
	MIROC-ES2L	-0.046248	-0.0328153	0.145315
	MPI-ESM1-2-HR	-0.0615874	-0.0504807	NaN
	MPI-ESM1-2-LR	-0.0435086	-0.0521184	NaN
	MRI-ESM2-0	-0.0309393	0.035425	0.117324
	NESM3	-0.0637024	-0.0894282	-0.0578101
	NorESM2-LM	-0.020656	0.113999	NaN
	NorESM2-MM	-0.109349	-0.0519643	NaN
	UKESM1-0-LL	-0.0271611	-0.0261236	-0.0154631
SSP585	ACCESS-CM2	-0.0760846	-0.12427	-0.120131
	ACCESS-ESM1-5	-0.04139	-0.0938636	-0.0943529
	BCC-CSM2-MR	-0.0316881	-0.0648121	-0.00761792
	CanESM5	-0.00326607	0.0227353	0.122158
	CNRM-CM6-1	-0.0242015	-0.0324396	-0.000477062
	CNRM-ESM2-1	0.0132349	0.0423813	0.0990586
	EC-Earth3-Veg	0.0208364	-0.0166076	0.0423215
	FGOALS-g3	0.00174154	0.0700756	0.138339
	GFDL-ESM4	-0.0742658	-0.126089	-0.0469696
	HadGEM3-GC31-LL	-0.0438368	0.0135086	0.00850209
	INM-CM4-8	0.0167179	0.0644835	0.105213
	INM-CM5-0	0.00556392	0.0215132	0.110284
	IPSL-CM6A-LR	-0.0516245	-0.103268	-0.103592
	MIROC6	-0.0761992	-0.0346087	0.1368
	MIROC-ES2L	-0.0790821	-0.071273	0.0549427
	MPI-ESM1-2-HR	-0.0459033	-0.0498575	-0.0448154
	MPI-ESM1-2-LR	-0.0703432	-0.0747528	0.0241016
	MRI-ESM2-0	0.00400895	0.0470984	0.101455
	NESM3	-0.0554252	-0.12646	-0.0717455
	NorESM2-LM	0.0430615	-0.0465183	0.113891
	NorESM2-MM	-0.124099	-0.122584	-0.0900798
	UKESM1-0-LL	-0.0412901	-0.0489499	-0.0414327
CMIP6		Winter
		1.5℃	2.0℃	3.0℃
SSP245	ACCESS-CM2	0.00971969	0.0152066	-0.0300615
	ACCESS-ESM1-5	0.047046	0.0325486	-0.167539
	BCC-CSM2-MR	-0.090764	-0.0352934	0.116111
	CanESM5	0.0535889	0.035356	0.00340706
	CNRM-CM6-1	0.0225137	-0.0480861	-0.179407
	CNRM-ESM2-1	-0.00137171	-0.0555079	0.0291366
	EC-Earth3-Veg	-0.0260341	0.0451902	0.00124639
	FGOALS-g3	-0.0770482	0.0509538	NaN
	GFDL-ESM4	0.0115751	-0.125496	NaN
	HadGEM3-GC31-LL	0.0762705	0.0701087	0.0843877
	INM-CM4-8	0.0342541	0.0284455	NaN
	INM-CM5-0	-0.116138	-0.0803057	NaN
	IPSL-CM6A-LR	-0.0810691	-0.0776635	-0.0180576
	MIROC6	-0.056114	-0.0112892	NaN
	MIROC-ES2L	0.124715	0.150019	0.0963382
	MPI-ESM1-2-HR	-0.0510788	-0.0159529	NaN
	MPI-ESM1-2-LR	-0.119146	-0.247783	NaN
	MRI-ESM2-0	-0.0918481	-0.153713	0.0765489
	NESM3	0.00762665	-0.0389819	-0.154064
	NorESM2-LM	-0.0258503	-0.199916	NaN
	NorESM2-MM	0.155174	-0.095387	NaN
	UKESM1-0-LL	-0.0233211	0.0114045	0.144688
SSP585	ACCESS-CM2	-0.0304029	-0.0870459	-0.0734522
	ACCESS-ESM1-5	0.0917416	0.0718273	-0.0650103
	BCC-CSM2-MR	0.0757846	-0.000312639	0.0282022
	CanESM5	-0.075535	-0.0663841	-0.0718485
	CNRM-CM6-1	-0.193213	-0.12446	0.0436291
	CNRM-ESM2-1	-0.0408836	-0.0656159	-0.116204
	EC-Earth3-Veg	-0.0626782	0.0228652	0.0312872
	FGOALS-g3	-0.0157478	0.0548338	0.283489
	GFDL-ESM4	0.0736493	0.0625814	-0.279087
	HadGEM3-GC31-LL	0.0119749	0.0353046	0.0147474
	INM-CM4-8	0.0119654	0.0890971	-0.0198691
	INM-CM5-0	0.00046107	-0.00539389	0.0347024
	IPSL-CM6A-LR	0.00928627	0.0357533	0.152741
	MIROC6	0.0595473	0.0816479	-0.0289191
	MIROC-ES2L	0.108477	0.180361	0.0908769
	MPI-ESM1-2-HR	-0.234249	-0.192931	-0.198117
	MPI-ESM1-2-LR	-0.278101	-0.153201	-0.281571
	MRI-ESM2-0	0.0307837	-0.0237351	-0.10452
	NESM3	0.0445689	0.0485803	0.0782201
	NorESM2-LM	-0.0758799	-0.14787	-0.123657
	NorESM2-MM	0.17352	0.0651565	-0.0459809
	UKESM1-0-LL	-0.0158609	-0.0166269	0.0331233
Note that NaN means the results of the model don't achieve the warming goal by the end of 2100.
Runoff change
CMIP6		Ann
		1.5℃	2.0℃	3.0℃
SSP245	ACCESS-CM2	-0.0248363	-0.00702879	0.0194164
	ACCESS-ESM1-5	-0.0233443	-0.0319588	0.0436909
	BCC-CSM2-MR	-0.014262	-0.0378512	0.018468
	CanESM5	-0.0179704	-0.0445706	-0.0203539
	CNRM-CM6-1	0.0137505	-0.00467519	0.00674923
	CNRM-ESM2-1	-0.00828076	-0.0323362	0.0572516
	EC-Earth3-Veg	0.00174925	0.0356859	0.0905403
	FGOALS-g3	-0.00789664	0.00238328	NaN
	GFDL-ESM4	-0.0257753	-0.0759995	NaN
	HadGEM3-GC31-LL	-0.00695449	0.012353	-0.00110604
	INM-CM4-8	-0.0166521	0.0531828	NaN
	INM-CM5-0	-0.0493066	0.0335186	NaN
	IPSL-CM6A-LR	-0.0357299	-0.0382782	-0.0251679
	MIROC6	0.00687192	0.0336432	NaN
	MIROC-ES2L	-0.0584522	-0.0403503	0.0599753
	MPI-ESM1-2-HR	-0.0282147	-0.0499738	NaN
	MPI-ESM1-2-LR	-0.0203186	-0.0172217	NaN
	MRI-ESM2-0	-0.00800173	-0.0172188	0.0750034
	NESM3	-0.0534782	-0.0578651	-0.0321394
	NorESM2-LM	0.0792534	0.118454	NaN
	NorESM2-MM	-0.0411943	-0.0451184	NaN
	UKESM1-0-LL	-0.00903231	-0.0111541	0.0107933
SSP585	ACCESS-CM2	-0.0230194	-0.0378452	-0.0185639
	ACCESS-ESM1-5	-0.0424576	-0.0595809	0.00108491
	BCC-CSM2-MR	-0.00890726	-0.0447001	-0.0378382
	CanESM5	0.018195	0.0440291	0.0910821
	CNRM-CM6-1	-0.043919	-0.0577961	-0.00464242
	CNRM-ESM2-1	-0.0100925	-0.0123801	0.03262
	EC-Earth3-Veg	0.000572543	0.00830143	0.0620498
	FGOALS-g3	-0.0300257	-0.0109751	0.0939427
	GFDL-ESM4	-0.0482009	-0.0938207	-0.0521059
	HadGEM3-GC31-LL	-0.027823	-0.0143238	-0.0298188
	INM-CM4-8	-0.0506705	-0.0178507	0.0735696
	INM-CM5-0	0.0203794	0.034468	0.0371981
	IPSL-CM6A-LR	-0.0371571	-0.0666858	-0.0544968
	MIROC6	-0.0548474	-0.029733	0.110453
	MIROC-ES2L	-0.0300009	-0.0472356	0.0554526
	MPI-ESM1-2-HR	-0.0735024	-0.0836196	-0.0402663
	MPI-ESM1-2-LR	-0.0351314	-0.0571792	0.0226847
	MRI-ESM2-0	-0.0201014	-0.0373759	0.0506894
	NESM3	-0.0372164	-0.0689587	-0.0646733
	NorESM2-LM	0.0665252	0.0349459	0.0804433
	NorESM2-MM	-0.00236957	0.0191943	0.0044425
	UKESM1-0-LL	-0.0309325	-0.0535467	-0.0556031
CMIP6		Spring
		1.5℃	2.0℃	3.0℃
SSP245	ACCESS-CM2	-0.0357345	-0.0129257	0.0514053
	ACCESS-ESM1-5	-0.0356982	0.00845301	0.0582789
	BCC-CSM2-MR	-0.0335893	-0.0601845	0.0292853
	CanESM5	0.0226649	-0.00254142	0.0121148
	CNRM-CM6-1	0.0081514	0.0141991	0.0378579
	CNRM-ESM2-1	-0.015425	0.104875	0.149144
	EC-Earth3-Veg	0.0361841	0.127016	0.188334
	FGOALS-g3	-0.00469778	0.0170396	NaN
	GFDL-ESM4	0.0144956	-0.0150871	NaN
	HadGEM3-GC31-LL	0.0121786	0.0280164	0.0322187
	INM-CM4-8	0.0539937	0.0984565	NaN
	INM-CM5-0	-0.0307496	-0.00941534	NaN
	IPSL-CM6A-LR	-0.0256043	-0.0122412	-0.0342247
	MIROC6	0.0781388	0.0856004	NaN
	MIROC-ES2L	-0.0687211	-0.00861513	0.129664
	MPI-ESM1-2-HR	-0.0380405	0.00534721	NaN
	MPI-ESM1-2-LR	-0.0842222	-0.131687	NaN
	MRI-ESM2-0	-0.0776905	-0.0788424	0.18416
	NESM3	-0.0160376	0.0242221	0.150156
	NorESM2-LM	0.0840961	0.189875	NaN
	NorESM2-MM	0.0445274	0.0626109	NaN
	UKESM1-0-LL	0.00190832	0.00635294	0.0893645
SSP585	ACCESS-CM2	-0.0175453	-0.020045	0.0144342
	ACCESS-ESM1-5	-0.046438	-0.0577902	0.0111874
	BCC-CSM2-MR	-0.0448095	-0.0430506	-0.00660258
	CanESM5	0.0272752	0.0307155	0.0261013
	CNRM-CM6-1	-0.0633778	-0.0523655	0.00363411
	CNRM-ESM2-1	-0.0119664	0.0444972	0.0979066
	EC-Earth3-Veg	0.0360928	0.0465391	0.155778
	FGOALS-g3	-0.0214538	0.0141738	0.110243
	GFDL-ESM4	-0.0166987	-0.0254401	0.0223381
	HadGEM3-GC31-LL	0.0246567	0.0167042	0.020152
	INM-CM4-8	-0.0181141	0.0125896	0.0381177
	INM-CM5-0	0.0395485	0.0415087	0.0635737
	IPSL-CM6A-LR	-0.00431702	-0.00784929	-0.0116155
	MIROC6	-0.0134996	0.0360074	0.197949
	MIROC-ES2L	-0.0532707	-0.059878	0.0224317
	MPI-ESM1-2-HR	-0.0810481	-0.11792	-0.0819222
	MPI-ESM1-2-LR	-0.07184	-0.124556	-0.0631248
	MRI-ESM2-0	-0.0360793	-0.0166416	0.189188
	NESM3	-0.0511625	-0.0544372	0.0280822
	NorESM2-LM	0.0654304	0.113199	0.194586
	NorESM2-MM	0.0493837	0.135404	0.160276
	UKESM1-0-LL	-0.036699	-0.0929822	-0.0721305
CMIP6		Summer
		1.5℃	2.0℃	3.0℃
SSP245	ACCESS-CM2	-0.0167887	0.0109696	-0.00718511
	ACCESS-ESM1-5	-0.0266195	-0.0387773	0.0315629
	BCC-CSM2-MR	-0.0169759	-0.0796292	-0.0329937
	CanESM5	-0.0455886	-0.0807996	-0.0505415
	CNRM-CM6-1	-0.0112797	0.00109261	0.00713117
	CNRM-ESM2-1	-0.0250544	-0.0990023	-0.0158455
	EC-Earth3-Veg	0.0135797	0.0304056	0.0712985
	FGOALS-g3	-0.0460904	-0.0296328	NaN
	GFDL-ESM4	-0.0167455	-0.110115	NaN
	HadGEM3-GC31-LL	-0.0204219	-0.0026558	-0.026808
	INM-CM4-8	-0.0456584	0.0368807	NaN
	INM-CM5-0	-0.0463572	0.053455	NaN
	IPSL-CM6A-LR	-0.0347007	-0.0329105	-0.0251618
	MIROC6	-0.00952912	0.00539802	NaN
	MIROC-ES2L	-0.0707577	-0.0662356	-0.00588461
	MPI-ESM1-2-HR	-0.0248203	-0.100813	NaN
	MPI-ESM1-2-LR	-0.0280592	-0.00739504	NaN
	MRI-ESM2-0	0.000339664	-0.00852808	0.0532773
	NESM3	-0.0758274	-0.0668927	-0.0675737
	NorESM2-LM	0.107469	0.096058	NaN
	NorESM2-MM	-0.0841486	-0.0996278	NaN
	UKESM1-0-LL	-0.0122103	-0.037056	-0.0422703
SSP585	ACCESS-CM2	-0.0368474	-0.06168	-0.0480688
	ACCESS-ESM1-5	-0.0479023	-0.0631784	0.00282702
	BCC-CSM2-MR	-0.0115059	-0.0709356	-0.0961962
	CanESM5	0.0236007	0.0336864	0.0693695
	CNRM-CM6-1	-0.044779	-0.056821	-0.0150601
	CNRM-ESM2-1	-0.0431029	-0.0794894	-0.039071
	EC-Earth3-Veg	-0.00608902	0.0122068	0.0534458
	FGOALS-g3	-0.0617816	-0.0611551	0.0610815
	GFDL-ESM4	-0.0575968	-0.122236	-0.104413
	HadGEM3-GC31-LL	-0.0650837	-0.0529836	-0.0695939
	INM-CM4-8	-0.103936	-0.0682124	0.0712134
	INM-CM5-0	0.040337	0.0343958	0.0164706
	IPSL-CM6A-LR	-0.0566765	-0.0814421	-0.0388118
	MIROC6	-0.0594713	-0.0439289	0.0709059
	MIROC-ES2L	-0.0251376	-0.0564012	0.0422388
	MPI-ESM1-2-HR	-0.101691	-0.103948	-0.0464182
	MPI-ESM1-2-LR	-0.0040193	-0.031291	0.0540994
	MRI-ESM2-0	-0.031686	-0.0640981	0.00727813
	NESM3	-0.0397894	-0.058817	-0.0834204
	NorESM2-LM	0.0612859	0.0527455	0.0746852
	NorESM2-MM	0.0093943	0.0234086	-0.0182914
	UKESM1-0-LL	-0.0317326	-0.0759711	-0.125823
CMIP6		Autumn
		1.5℃	2.0℃	3.0℃
SSP245	ACCESS-CM2	-0.0328443	-0.0285036	0.0369516
	ACCESS-ESM1-5	-0.0225862	-0.0598871	0.0764692
	BCC-CSM2-MR	0.00297401	0.0326599	0.082015
	CanESM5	-0.0150087	-0.0379953	-0.0137809
	CNRM-CM6-1	0.0511661	-0.0236541	-0.0108145
	CNRM-ESM2-1	0.0181108	-0.00746064	0.116566
	EC-Earth3-Veg	-0.0284762	0.0147146	0.100581
	FGOALS-g3	0.052364	0.0432788	NaN
	GFDL-ESM4	-0.0628627	-0.0643942	NaN
	HadGEM3-GC31-LL	-0.00521295	0.0260019	0.0151763
	INM-CM4-8	-0.015245	0.0604565	NaN
	INM-CM5-0	-0.075776	0.0181356	NaN
	IPSL-CM6A-LR	-0.0572755	-0.072822	-0.0450339
	MIROC6	-0.00494459	0.0546313	NaN
	MIROC-ES2L	-0.0444658	-0.017069	0.170508
	MPI-ESM1-2-HR	-0.033353	-0.00309581	NaN
	MPI-ESM1-2-LR	0.0238174	0.0256232	NaN
	MRI-ESM2-0	0.0277376	0.016249	0.0600193
	NESM3	-0.0390843	-0.0829885	-0.050632
	NorESM2-LM	0.0388693	0.14809	NaN
	NorESM2-MM	-0.0461742	-0.0296951	NaN
	UKESM1-0-LL	-0.0109349	0.0183299	0.0472022
SSP585	ACCESS-CM2	-0.0144962	-0.0210072	0.00772831
	ACCESS-ESM1-5	-0.0494569	-0.073668	-0.00630837
	BCC-CSM2-MR	0.0140873	-0.0114753	0.0186275
	CanESM5	0.0107673	0.056693	0.136143
	CNRM-CM6-1	-0.0429861	-0.0729859	-0.00473009
	CNRM-ESM2-1	0.031619	0.0472265	0.102418
	EC-Earth3-Veg	0.00315007	-0.00799469	0.0398399
	FGOALS-g3	0.00937497	0.0563249	0.148236
	GFDL-ESM4	-0.0672627	-0.111342	-0.0140228
	HadGEM3-GC31-LL	-0.0114005	0.0217328	-0.00427912
	INM-CM4-8	0.0119729	0.0379581	0.111998
	INM-CM5-0	-0.0326972	0.0199089	0.0441085
	IPSL-CM6A-LR	-0.0571347	-0.122364	-0.157037
	MIROC6	-0.0882927	-0.0619202	0.140302
	MIROC-ES2L	-0.0424517	-0.0414941	0.112289
	MPI-ESM1-2-HR	-0.0277534	-0.0402365	-0.00928713
	MPI-ESM1-2-LR	-0.0733231	-0.0764993	0.0290814
	MRI-ESM2-0	-0.00226942	-0.0113398	0.0585336
	NESM3	-0.0309267	-0.105681	-0.0917156
	NorESM2-LM	0.0951989	-0.0185231	0.0518497
	NorESM2-MM	-0.0682475	-0.0693403	-0.0724791
	UKESM1-0-LL	-0.0273585	0.00144312	0.0570263
CMIP6		Winter
		1.5℃	2.0℃	3.0℃
SSP245	ACCESS-CM2	-0.0144169	-0.0143123	0.0213245
	ACCESS-ESM1-5	0.0168817	0.0158225	-0.00234957
	BCC-CSM2-MR	-0.0171706	-0.01168	0.0486075
	CanESM5	0.0289307	0.0233005	0.0359454
	CNRM-CM6-1	0.0129191	0.00307127	0.0154519
	CNRM-ESM2-1	0.000577543	0.0139944	0.0908975
	EC-Earth3-Veg	-0.00772463	0.0043166	0.0173889
	FGOALS-g3	-0.00282029	0.0224281	NaN
	GFDL-ESM4	-0.0210284	-0.0522629	NaN
	HadGEM3-GC31-LL	0.0156071	0.0127505	0.00833896
	INM-CM4-8	0.00936625	0.0401205	NaN
	INM-CM5-0	-0.0150804	0.0461859	NaN
	IPSL-CM6A-LR	0.00379407	-0.00814163	0.0512459
	MIROC6	-0.0325283	0.00835629	NaN
	MIROC-ES2L	-0.00054813	0.00292876	0.0422138
	MPI-ESM1-2-HR	-0.0125336	-0.0308626	NaN
	MPI-ESM1-2-LR	-0.00513477	-0.0161341	NaN
	MRI-ESM2-0	-0.0310439	-0.0505513	0.0310593
	NESM3	-0.0361557	-0.0553058	-0.0608755
	NorESM2-LM	0.0412098	0.0283066	NaN
	NorESM2-MM	0.0139102	-0.0372694	NaN
	UKESM1-0-LL	-0.00791219	-0.00694402	0.0131797
SSP585	ACCESS-CM2	0.00481855	-0.0151963	-0.0317776
	ACCESS-ESM1-5	0.0178952	-0.000754885	-0.00679644
	BCC-CSM2-MR	0.00206075	-0.0243565	0.00802065
	CanESM5	0.00912652	0.0611114	0.1142
	CNRM-CM6-1	-0.00982265	-0.0168851	0.0336803
	CNRM-ESM2-1	0.0234681	0.0453501	0.065281
	EC-Earth3-Veg	-0.0240332	-0.0121201	0.0498915
	FGOALS-g3	0.00262224	0.0061529	0.0699903
	GFDL-ESM4	0.00457312	-0.0169716	-0.0481378
	HadGEM3-GC31-LL	-0.000358591	0.00278386	-0.0130186
	INM-CM4-8	0.000651825	0.0407401	0.0415882
	INM-CM5-0	0.0409984	0.0687957	0.0863515
	IPSL-CM6A-LR	0.0289518	0.0352873	0.104109
	MIROC6	-0.0275701	-0.00963757	0.0399324
	MIROC-ES2L	0.0163629	0.0183763	0.0368075
	MPI-ESM1-2-HR	-0.0621712	-0.0601753	-0.0380441
	MPI-ESM1-2-LR	-0.0387411	-0.0383556	-0.0352336
	MRI-ESM2-0	0.0182983	-0.0121673	-0.00203184
	NESM3	-0.0222118	-0.03039	-0.020773
	NorESM2-LM	0.00410803	-0.0249594	0.0133736
	NorESM2-MM	0.00950095	-0.00788496	0.000677635
	UKESM1-0-LL	-0.0270158	-0.0379958	-0.0242531
Note that NaN means the results of the model don't achieve the warming goal by the end of 2100.
Evapotranspiration change
CMIP6		Ann
		1.5℃	2.0℃	3.0℃
SSP245	ACCESS-CM2	0.00122599	0.0157388	0.059283
	ACCESS-ESM1-5	0.0157807	0.0268524	0.0759201
	BCC-CSM2-MR	0.0210141	0.0239618	0.052724
	CanESM5	0.00681392	0.0100678	0.0331138
	CNRM-CM6-1	0.0650265	0.0709336	0.0837851
	CNRM-ESM2-1	0.0384645	0.0548737	0.0918432
	EC-Earth3-Veg	0.0276098	0.0522874	0.0869067
	FGOALS-g3	0.0214043	0.0442607	NaN
	GFDL-ESM4	-0.00682061	-0.000576591	NaN
	HadGEM3-GC31-LL	0.0129478	0.0375319	0.0519816
	INM-CM4-8	0.0169008	0.0620615	NaN
	INM-CM5-0	0.00860833	0.0525142	NaN
	IPSL-CM6A-LR	0.00125682	0.00217558	0.028086
	MIROC6	0.0371416	0.0616693	NaN
	MIROC-ES2L	-0.00800066	0.0217607	0.0714953
	MPI-ESM1-2-HR	0.00767097	1.84905e-05	NaN
	MPI-ESM1-2-LR	-0.00214747	0.0281173	NaN
	MRI-ESM2-0	0.0383838	0.056464	0.101684
	NESM3	0.001016	0.0163207	0.0474009
	NorESM2-LM	0.051308	0.0720394	NaN
	NorESM2-MM	-0.00294958	-0.0049833	NaN
	UKESM1-0-LL	0.00166613	0.00567207	0.01971
SSP585	ACCESS-CM2	-0.0115774	-0.0135294	0.0210984
	ACCESS-ESM1-5	-0.00137268	0.00916089	0.052771
	BCC-CSM2-MR	0.0199958	0.0112785	0.0395765
	CanESM5	0.0322633	0.0521545	0.078187
	CNRM-CM6-1	0.0426306	0.0563107	0.0935721
	CNRM-ESM2-1	0.033944	0.0494911	0.0837377
	EC-Earth3-Veg	0.0180229	0.0330222	0.0959001
	FGOALS-g3	0.00991906	0.0504665	0.102578
	GFDL-ESM4	-0.0171794	-0.0160163	0.0310155
	HadGEM3-GC31-LL	0.00657575	0.0314519	0.0535539
	INM-CM4-8	0.00176032	0.0206254	0.0662798
	INM-CM5-0	0.0301557	0.0433353	0.0791584
	IPSL-CM6A-LR	-0.0060117	-0.0113183	0.0171943
	MIROC6	-0.00363654	0.0230334	0.103192
	MIROC-ES2L	-0.0040499	-0.0002529	0.0534559
	MPI-ESM1-2-HR	-0.0129252	-0.0214977	0.0224738
	MPI-ESM1-2-LR	-0.011059	-0.00366404	0.0487354
	MRI-ESM2-0	0.0137225	0.0331886	0.102797
	NESM3	-0.00636473	-0.0045168	0.0258205
	NorESM2-LM	0.0341873	0.0334976	0.0784809
	NorESM2-MM	-0.00858712	0.021523	0.0460674
	UKESM1-0-LL	-0.0116345	-0.0211983	-0.00951039
CMIP6		Spring
		1.5℃	2.0℃	3.0℃
SSP245	ACCESS-CM2	0.0223485	0.0432894	0.149453
	ACCESS-ESM1-5	0.0283026	0.1147	0.205368
	BCC-CSM2-MR	0.0114355	0.0340626	0.137964
	CanESM5	0.0714037	0.0590965	0.0382654
	CNRM-CM6-1	0.138249	0.149823	0.213805
	CNRM-ESM2-1	0.0583827	0.167788	0.17267
	EC-Earth3-Veg	0.0572117	0.11924	0.237253
	FGOALS-g3	0.0412814	0.0784407	NaN
	GFDL-ESM4	0.00235139	0.0351313	NaN
	HadGEM3-GC31-LL	0.0386314	0.0745402	0.138739
	INM-CM4-8	0.0466091	0.131007	NaN
	INM-CM5-0	0.0688853	0.113281	NaN
	IPSL-CM6A-LR	0.03171	0.0583948	0.108904
	MIROC6	0.161749	0.181568	NaN
	MIROC-ES2L	-0.0125697	0.0452301	0.146455
	MPI-ESM1-2-HR	-0.0213089	-0.00157426	NaN
	MPI-ESM1-2-LR	0.01743	0.0545482	NaN
	MRI-ESM2-0	0.0680926	0.14179	0.275417
	NESM3	0.0369513	0.0973525	0.248772
	NorESM2-LM	0.107316	0.207883	NaN
	NorESM2-MM	0.00292482	0.0324233	NaN
	UKESM1-0-LL	0.0239112	0.0621437	0.118742
SSP585	ACCESS-CM2	-0.00199888	0.0022909	0.0912065
	ACCESS-ESM1-5	0.00858325	0.0532323	0.164281
	BCC-CSM2-MR	0.0322316	0.0447421	0.0965383
	CanESM5	0.0914314	0.0879599	0.0466199
	CNRM-CM6-1	0.0735667	0.117118	0.202508
	CNRM-ESM2-1	0.0416211	0.0437491	0.117126
	EC-Earth3-Veg	0.0410225	0.0823165	0.240577
	FGOALS-g3	0.015496	0.0683856	0.155985
	GFDL-ESM4	-0.0544132	-0.00397571	0.106209
	HadGEM3-GC31-LL	0.0449112	0.083241	0.152102
	INM-CM4-8	0.0187478	0.0660821	0.168006
	INM-CM5-0	0.0954944	0.112931	0.1647
	IPSL-CM6A-LR	0.0384156	0.078843	0.153451
	MIROC6	0.107454	0.147723	0.288186
	MIROC-ES2L	0.00419168	0.0193685	0.107324
	MPI-ESM1-2-HR	0.00419573	-0.0378442	0.0364172
	MPI-ESM1-2-LR	-0.0113189	0.00885823	0.0569728
	MRI-ESM2-0	0.0312602	0.0954631	0.253416
	NESM3	0.00152149	0.0298432	0.13784
	NorESM2-LM	0.0543075	0.143466	0.2621
	NorESM2-MM	-0.00013297	0.07269	0.149058
	UKESM1-0-LL	-0.0200412	-0.0140093	0.0463283
CMIP6		Summer
		1.5℃	2.0℃	3.0℃
SSP245	ACCESS-CM2	-0.00266579	0.0161631	0.0128446
	ACCESS-ESM1-5	0.00062424	-0.00964366	0.0114425
	BCC-CSM2-MR	0.0127961	-0.00443272	-0.013704
	CanESM5	-0.0417175	-0.0367862	-0.0309321
	CNRM-CM6-1	0.0295356	0.0249004	0.00256359
	CNRM-ESM2-1	0.0103013	-0.0248292	0.0077828
	EC-Earth3-Veg	0.0217814	0.0261412	-0.00202931
	FGOALS-g3	-0.00419224	0.0158781	NaN
	GFDL-ESM4	-0.00541362	-0.0212825	NaN
	HadGEM3-GC31-LL	-0.00314066	0.0106221	0.00133002
	INM-CM4-8	-0.0100362	0.0131679	NaN
	INM-CM5-0	-0.014318	0.0154196	NaN
	IPSL-CM6A-LR	-0.0199042	-0.0394639	-0.0491713
	MIROC6	-0.016571	-0.00628073	NaN
	MIROC-ES2L	-0.00997788	-0.00102234	0.0023307
	MPI-ESM1-2-HR	0.0174617	-0.0147609	NaN
	MPI-ESM1-2-LR	-0.00537513	0.0225663	NaN
	MRI-ESM2-0	0.0344056	0.0187319	0.0165651
	NESM3	-0.00961431	-0.00229023	-0.0271732
	NorESM2-LM	0.0230014	-0.00397455	NaN
	NorESM2-MM	0.0108805	-0.0231169	NaN
	UKESM1-0-LL	-0.0153773	-0.0268679	-0.0422889
SSP585	ACCESS-CM2	-0.00954888	-0.00560318	-0.00452174
	ACCESS-ESM1-5	-0.0117265	-0.0111079	0.00753329
	BCC-CSM2-MR	0.0139685	-0.0113485	-0.0153074
	CanESM5	-0.00471362	0.00946636	0.0253981
	CNRM-CM6-1	0.0214003	0.014292	0.0336651
	CNRM-ESM2-1	0.00453402	0.00422766	0.00982148
	EC-Earth3-Veg	0.00880402	0.012671	0.0196502
	FGOALS-g3	-0.00668228	0.0116739	0.0304345
	GFDL-ESM4	-0.00661803	-0.02589	-0.0182399
	HadGEM3-GC31-LL	-0.0171101	-0.0142503	-0.0137749
	INM-CM4-8	-0.0236793	-0.0159235	-0.0113753
	INM-CM5-0	-0.00231947	0.00762106	7.07433e-06
	IPSL-CM6A-LR	-0.0326356	-0.0706084	-0.0770814
	MIROC6	-0.0558654	-0.0449056	-0.00262975
	MIROC-ES2L	-0.0098179	-0.0187528	-0.0034874
	MPI-ESM1-2-HR	-0.020643	-0.0313072	-0.0180514
	MPI-ESM1-2-LR	-0.0120054	-0.0152987	0.0173099
	MRI-ESM2-0	0.00555077	-0.00288569	0.0265917
	NESM3	-0.0146183	-0.0141716	-0.0240519
	NorESM2-LM	0.0220611	-0.023331	-0.0388844
	NorESM2-MM	-0.00470895	-0.00045588	-0.0203383
	UKESM1-0-LL	-0.0121388	-0.0349564	-0.0575481
CMIP6		Autumn
		1.5℃	2.0℃	3.0℃
SSP245	ACCESS-CM2	-0.0200747	-0.0348667	0.0282249
	ACCESS-ESM1-5	0.0413511	-0.0134686	0.0699217
	BCC-CSM2-MR	0.0494691	0.0674139	0.0822633
	CanESM5	0.0308341	0.0370882	0.108749
	CNRM-CM6-1	0.0800256	0.0982474	0.139314
	CNRM-ESM2-1	0.0845882	0.132675	0.185613
	EC-Earth3-Veg	0.00499787	0.0319703	0.12292
	FGOALS-g3	0.0682387	0.0747736	NaN
	GFDL-ESM4	-0.0269077	0.000914573	NaN
	HadGEM3-GC31-LL	0.0204203	0.0575477	0.0632844
	INM-CM4-8	0.0484971	0.102622	NaN
	INM-CM5-0	-0.00671194	0.0715914	NaN
	IPSL-CM6A-LR	-0.00133255	0.00623016	0.0647716
	MIROC6	0.0191548	0.0870498	NaN
	MIROC-ES2L	0.0024445	0.0627331	0.195894
	MPI-ESM1-2-HR	0.0105886	0.0389435	NaN
	MPI-ESM1-2-LR	-0.0219465	0.0103005	NaN
	MRI-ESM2-0	0.0131038	0.0611914	0.106767
	NESM3	-0.0130802	-0.0231276	0.0353234
	NorESM2-LM	0.0462546	0.0978532	NaN
	NorESM2-MM	-0.0620504	-0.0255846	NaN
	UKESM1-0-LL	0.0200981	0.0221445	0.0531789
SSP585	ACCESS-CM2	-0.032331	-0.0628525	-0.0273731
	ACCESS-ESM1-5	0.0134199	-0.00471253	-0.00111969
	BCC-CSM2-MR	0.0138164	0.015763	0.0755691
	CanESM5	0.0361112	0.0763563	0.160002
	CNRM-CM6-1	0.0567825	0.083335	0.0957287
	CNRM-ESM2-1	0.0830794	0.133017	0.19628
	EC-Earth3-Veg	0.0132158	0.0206805	0.111549
	FGOALS-g3	0.0435174	0.126321	0.213489
	GFDL-ESM4	-0.0097196	-0.020685	0.0492659
	HadGEM3-GC31-LL	0.0169234	0.0818026	0.101209
	INM-CM4-8	0.0402976	0.0457011	0.132613
	INM-CM5-0	0.0317882	0.0402807	0.161539
	IPSL-CM6A-LR	-0.03048	-0.0419178	-0.0110413
	MIROC6	-0.0112866	0.0317476	0.128465
	MIROC-ES2L	-0.00107733	0.0299406	0.169178
	MPI-ESM1-2-HR	-0.0138961	0.0188428	0.110016
	MPI-ESM1-2-LR	-0.00814101	0.0121142	0.12508
	MRI-ESM2-0	0.0119253	0.0572833	0.123323
	NESM3	-0.000909495	-0.0261414	0.0244974
	NorESM2-LM	0.034426	0.0282712	0.14152
	NorESM2-MM	-0.0556633	-0.0296981	0.0232555
	UKESM1-0-LL	-0.00116217	0.00713237	0.0426795
CMIP6		Winter
		1.5℃	2.0℃	3.0℃
SSP245	ACCESS-CM2	0.00628708	0.109971	0.426534
	ACCESS-ESM1-5	0.112375	0.160016	0.12458
	BCC-CSM2-MR	0.0736476	0.269651	0.613979
	CanESM5	0.175759	0.287097	0.644951
	CNRM-CM6-1	0.140617	0.275554	0.459659
	CNRM-ESM2-1	0.0807924	0.202463	0.619311
	EC-Earth3-Veg	0.126485	0.310683	0.587433
	FGOALS-g3	0.0526592	0.247543	NaN
	GFDL-ESM4	0.0873055	0.133154	NaN
	HadGEM3-GC31-LL	0.0503614	0.108184	0.234905
	INM-CM4-8	0.142818	0.255722	NaN
	INM-CM5-0	0.060557	0.184505	NaN
	IPSL-CM6A-LR	0.118944	0.187704	0.379688
	MIROC6	0.13781	0.221159	NaN
	MIROC-ES2L	0.0496371	0.111278	0.251226
	MPI-ESM1-2-HR	0.0898534	0.090362	NaN
	MPI-ESM1-2-LR	0.0835319	0.0664974	NaN
	MRI-ESM2-0	-0.0264711	-0.0288248	0.346406
	NESM3	0.0998114	0.133899	0.217603
	NorESM2-LM	0.126766	0.0678989	NaN
	NorESM2-MM	0.126364	0.135013	NaN
	UKESM1-0-LL	0.0145257	0.0330257	0.211616
SSP585	ACCESS-CM2	-0.0085392	0.0137573	0.227175
	ACCESS-ESM1-5	0.0645306	0.0890195	0.20493
	BCC-CSM2-MR	0.131114	0.208185	0.577382
	CanESM5	0.239694	0.422191	0.758849
	CNRM-CM6-1	0.19092	0.371772	0.806601
	CNRM-ESM2-1	0.255356	0.519669	0.61141
	EC-Earth3-Veg	0.0809586	0.226234	0.500121
	FGOALS-g3	0.111588	0.243146	0.640114
	GFDL-ESM4	0.177795	0.24946	0.299302
	HadGEM3-GC31-LL	0.0608278	0.129976	0.144176
	INM-CM4-8	0.201041	0.358526	0.492677
	INM-CM5-0	0.139627	0.292801	0.601704
	IPSL-CM6A-LR	0.281473	0.496821	0.707077
	MIROC6	0.16	0.378295	0.665599
	MIROC-ES2L	0.0836792	0.109174	0.176241
	MPI-ESM1-2-HR	0.017387	0.112524	0.211396
	MPI-ESM1-2-LR	-0.00349873	0.0929388	0.288131
	MRI-ESM2-0	0.0511685	0.0631737	0.203504
	NESM3	0.13027	0.190565	0.383505
	NorESM2-LM	0.125996	0.175017	0.374475
	NorESM2-MM	0.322584	0.445819	0.661995
	UKESM1-0-LL	0.0200621	0.00131346	0.160329
Note that NaN means the results of the model don't achieve the warming goal by the end of 2100.
Annual snow cover and glacier area change
CMIP6		Percentage of snow cover			Glacier area
		1.5℃	2.0℃	3.0℃	1.5℃	2.0℃	3.0℃
SSP245	ACCESS-CM2	-0.06935	-0.13121	-0.24618	-0.10414	-0.16946	-0.30989
	ACCESS-ESM1-5	-0.08768	-0.16272	-0.28274	-0.11262	-0.21733	-0.40739
	BCC-CSM2-MR	-0.12388	-0.21007	-0.2804	-0.12534	-0.21552	-0.48001
	CanESM5	-0.10106	-0.17817	-0.30806	-0.08999	-0.15693	-0.30597
	CNRM-CM6-1	-0.15884	-0.24307	-0.40964	-0.15401	-0.25053	-0.45014
	CNRM-ESM2-1	-0.18202	-0.29767	-0.3776	-0.12726	-0.25341	-0.43329
	EC-Earth3-Veg	-0.11259	-0.15652	-0.28861	-0.13543	-0.24776	-0.42088
	FGOALS-g3	-0.09	-0.12843	NaN	-0.12576	-0.23181	NaN
	GFDL-ESM4	-0.07749	-0.16621	NaN	-0.11959	-0.24642	NaN
	HadGEM3-GC31-LL	-0.08041	-0.12019	-0.23617	-0.07102	-0.13226	-0.27073
	INM-CM4-8	-0.08825	-0.14995	NaN	-0.15854	-0.25654	NaN
	INM-CM5-0	-0.18758	-0.21208	NaN	-0.15031	-0.29491	NaN
	IPSL-CM6A-LR	-0.04933	-0.07934	-0.24142	-0.10805	-0.18559	-0.34669
	MIROC6	-0.23614	-0.28976	NaN	-0.14919	-0.24406	NaN
	MIROC-ES2L	-0.06805	-0.16778	-0.31155	-0.12377	-0.21829	-0.44351
	MPI-ESM1-2-HR	-0.12345	-0.18684	NaN	-0.13529	-0.26964	NaN
	MPI-ESM1-2-LR	-0.17729	-0.18689	NaN	-0.18018	-0.2845	NaN
	MRI-ESM2-0	-0.08412	-0.17442	-0.21399	-0.10788	-0.2011	-0.39226
	NESM3	-0.09903	-0.20681	-0.32702	-0.08302	-0.16627	-0.36691
	NorESM2-LM	-0.02919	-0.12092	NaN	-0.16884	-0.3094	NaN
	NorESM2-MM	-0.03178	-0.11811	NaN	-0.17225	-0.2966	NaN
	UKESM1-0-LL	-0.1074	-0.14212	-0.18884	-0.08155	-0.14231	-0.25565
SSP585	ACCESS-CM2	-0.05715	-0.13108	-0.24298	-0.09081	-0.1625	-0.28986
	ACCESS-ESM1-5	-0.05496	-0.11296	-0.22121	-0.11143	-0.20187	-0.33079
	BCC-CSM2-MR	-0.11986	-0.19447	-0.29503	-0.10574	-0.1755	-0.31692
	CanESM5	-0.16208	-0.23605	-0.34689	-0.09149	-0.15325	-0.27224
	CNRM-CM6-1	-0.2968	-0.35842	-0.43256	-0.14948	-0.22622	-0.35652
	CNRM-ESM2-1	-0.229	-0.36574	-0.49825	-0.1256	-0.21881	-0.36641
	EC-Earth3-Veg	-0.12414	-0.2014	-0.28361	-0.11925	-0.20608	-0.35472
	FGOALS-g3	-0.08128	-0.13401	-0.23138	-0.11021	-0.18616	-0.30249
	GFDL-ESM4	-0.13035	-0.21088	-0.33796	-0.14802	-0.24204	-0.38442
	HadGEM3-GC31-LL	-0.13491	-0.16909	-0.25004	-0.07337	-0.13082	-0.24881
	INM-CM4-8	-0.11306	-0.15619	-0.26984	-0.13716	-0.21121	-0.34367
	INM-CM5-0	-0.11311	-0.21899	-0.29577	-0.12883	-0.21142	-0.36332
	IPSL-CM6A-LR	-0.10178	-0.15783	-0.2672	-0.1162	-0.20462	-0.33024
	MIROC6	-0.20488	-0.27498	-0.39143	-0.13888	-0.22507	-0.36364
	MIROC-ES2L	-0.1306	-0.19178	-0.31175	-0.11415	-0.169	-0.29405
	MPI-ESM1-2-HR	-0.17673	-0.24413	-0.33366	-0.15009	-0.26018	-0.41077
	MPI-ESM1-2-LR	-0.16805	-0.22127	-0.36668	-0.16214	-0.25185	-0.38446
	MRI-ESM2-0	-0.07319	-0.14157	-0.2373	-0.08789	-0.15958	-0.30654
	NESM3	-0.14505	-0.23831	-0.34755	-0.07644	-0.14046	-0.27464
	NorESM2-LM	-0.03394	-0.12367	-0.24551	-0.16345	-0.27001	-0.41398
	NorESM2-MM	-0.06751	-0.13494	-0.33416	-0.15666	-0.2524	-0.42302
	UKESM1-0-LL	-0.05965	-0.11603	-0.20288	-0.08057	-0.13507	-0.23019
Contribution of rainfall runoff, Snowmeltmelt runoff, and glacier runoff for different scenarios
CMIP6		Ann
		HIST	1.5℃	2.0℃	3.0℃
Rainfall runoff		0.889362	0.899001	0.909628	0.929335
Snowmelt runoff		0.101165	0.0885883	0.0810149	0.0673327
Glacier runoff		0.00947319	0.0124108	0.0093572	0.00333207
CMIP6		Spring
		HIST	1.5℃	2.0℃	3.0℃
Rainfall runoff		0.616664	0.645066	0.670661	0.726999
Snowmelt runoff		0.37662	0.345487	0.322376	0.270507
Glacier runoff		0.0067163	0.00944668	0.00696296	0.0024948
CMIP6		Summer
		HIST	1.5℃	2.0℃	3.0℃
Rainfall runoff		0.966547	0.973882	0.982297	0.993969
Snowmelt runoff		0.0230894	0.0129396	0.00769304	0.00241944
Glacier runoff		0.0103633	0.0131787	0.0100097	0.00361157
CMIP6		Autumn
		HIST	1.5℃	2.0℃	3.0℃
Rainfall runoff		0.972894	0.971231	0.97693	0.986843
Snowmelt runoff		0.0153064	0.0125448	0.0107817	0.00892185
Glacier runoff		0.0117991	0.0162244	0.0122881	0.00423526
CMIP6		Winter
		HIST	1.5℃	2.0℃	3.0℃
Rainfall runoff		0.911009	0.898853	0.888352	0.846809
Snowmelt runoff		0.0886207	0.0998023	0.110561	0.152857
Glacier runoff		0.000370231	0.00134481	0.00108661	0.000333606
Note that HIST represents historical period.
Changes of different runoff components (mm)
CMIP6		Ann
		1.5℃	2.0℃	3.0℃
Rainfall runoff		1.31337	12.395	50.9657
Snowmelt runoff		-9.89544	-15.253	-22.8529
Glacier runoff		2.08888	-0.150139	-4.00395
CMIP6		Spring
		1.5℃	2.0℃	3.0℃
Rainfall runoff		4.09775	9.91333	23.4498
Snowmelt runoff		-5.27229	-8.3208	-14.6915
Glacier runoff		0.414416	0.0456376	-0.536474
CMIP6		Summer
		1.5℃	2.0℃	3.0℃
Rainfall runoff		-2.86194	-0.626075	13.673
Snowmelt runoff		-4.32948	-6.55066	-8.19794
Glacier runoff		1.08941	-0.272218	-2.5906
CMIP6		Autumn
		1.5℃	2.0℃	3.0℃
Rainfall runoff		-0.437811	2.15384	11.2259
Snowmelt runoff		-0.353732	-0.55998	-1.71542
Glacier runoff		0.543344	0.0670009	-0.822994
CMIP6		Winter
		1.5℃	2.0℃	3.0℃
Rainfall runoff		0.497382	0.784099	1.91886
Snowmelt runoff		0.19562	1.65059	1.09896
Glacier runoff		0.0131012	0.0114963	0.000960918
