# Supplementary material for: Non-monotonic changes in Asian Water Towers’ streamflow at increasing warming levels
Source: Nat Commun. 2023 Mar 1;14:1176. doi: 10.1038/s41467-023-36804-6 (PMC9977870; doi:10.1038/s41467-023-36804-6)
Supplement: Supplementary file 4 — Supplementary Data 1 [file 41467_2023_36804_MOESM4_ESM.zip › Supplementary File-Results of Yangtze from this study.xlsx]

## Sheet: Yangtze
Contains the results of:
- annual and seasonal precipitation, runoff, evapotranspiration change
- annual snow cover and glacier area change
- averaged annual and seasonal contribution of rainfall runoff, snowmelt runoff, and glacier runoff
Precipitation change
CMIP6		Ann
		1.5℃	2.0℃	3.0℃
SSP245	ACCESS-CM2	0.00501134	0.0108623	0.0733411
	ACCESS-ESM1-5	0.00512049	0.00730302	0.0750215
	BCC-CSM2-MR	0.00562953	0.0171096	0.0892167
	CanESM5	0.0564539	0.102504	0.122109
	CNRM-CM6-1	0.134223	0.156769	0.298905
	CNRM-ESM2-1	0.00667089	0.0947141	0.398341
	EC-Earth3-Veg	0.0131578	0.0269902	0.134338
	FGOALS-g3	0.0172025	0.0475282	NaN
	GFDL-ESM4	-0.0279486	0.00530274	NaN
	HadGEM3-GC31-LL	-0.0120755	-0.0142328	-0.00418317
	INM-CM4-8	0.0344951	0.0882948	NaN
	INM-CM5-0	-0.0167781	0.0674151	NaN
	IPSL-CM6A-LR	-0.0421212	-0.0676455	-0.00831845
	MIROC6	0.00717186	0.0567141	NaN
	MIROC-ES2L	-0.00693438	0.0139875	0.0659065
	MPI-ESM1-2-HR	0.0118088	-0.0215385	NaN
	MPI-ESM1-2-LR	-0.0367335	0.0496451	NaN
	MRI-ESM2-0	0.0577849	0.0854085	0.117699
	NESM3	-0.0170119	-0.0103038	0.0352824
	NorESM2-LM	0.0636173	0.141967	NaN
	NorESM2-MM	0.0549521	0.0707122	NaN
	UKESM1-0-LL	-0.0143603	0.00415697	0.00810947
SSP585	ACCESS-CM2	0.0105812	-0.00844843	0.0117089
	ACCESS-ESM1-5	-0.0150296	-0.0331342	0.0217906
	BCC-CSM2-MR	0.00511475	0.00411694	0.0424168
	CanESM5	0.0407072	0.0588029	0.11512
	CNRM-CM6-1	0.164017	0.211454	0.287723
	CNRM-ESM2-1	0.0408943	0.187073	0.528201
	EC-Earth3-Veg	-0.00734652	-0.00253614	0.0999049
	FGOALS-g3	-0.00599644	0.0551556	0.132756
	GFDL-ESM4	-0.0247468	-0.0100077	0.0778179
	HadGEM3-GC31-LL	-0.0472118	-0.0496542	-0.032344
	INM-CM4-8	-0.0451613	0.00132017	0.143752
	INM-CM5-0	0.0102669	0.0511075	0.161653
	IPSL-CM6A-LR	-0.0362168	-0.0668773	-0.0466749
	MIROC6	0.0111343	0.032566	0.198014
	MIROC-ES2L	-0.056965	-0.0379144	0.0598995
	MPI-ESM1-2-HR	-0.0103248	-0.0154103	0.0333038
	MPI-ESM1-2-LR	-0.0366772	-0.0306579	0.034795
	MRI-ESM2-0	0.0129186	0.06743	0.0913575
	NESM3	-0.0237786	-0.0255155	0.0371032
	NorESM2-LM	0.0574146	0.118941	0.240682
	NorESM2-MM	0.00998156	0.0518832	0.148832
	UKESM1-0-LL	0.000876767	0.0198094	0.0520437
CMIP6		Spring
		1.5℃	2.0℃	3.0℃
SSP245	ACCESS-CM2	0.0262131	0.0938756	0.303124
	ACCESS-ESM1-5	0.0858019	0.0617772	0.109633
	BCC-CSM2-MR	-0.0827653	-0.0633251	0.0659522
	CanESM5	-0.0285781	0.0267355	0.0108144
	CNRM-CM6-1	0.0444281	0.161588	0.213892
	CNRM-ESM2-1	-0.148158	-0.133388	0.0465107
	EC-Earth3-Veg	0.0406879	0.0743264	0.205208
	FGOALS-g3	0.0607729	0.0727907	NaN
	GFDL-ESM4	0.0326397	0.0983243	NaN
	HadGEM3-GC31-LL	0.0377687	0.0609173	0.212922
	INM-CM4-8	-0.0904066	-0.00739768	NaN
	INM-CM5-0	-0.0973382	-0.038126	NaN
	IPSL-CM6A-LR	-0.0441728	-0.0246635	0.0583548
	MIROC6	-0.0756152	0.0684156	NaN
	MIROC-ES2L	0.19501	0.148977	0.17566
	MPI-ESM1-2-HR	-0.0104477	0.0121419	NaN
	MPI-ESM1-2-LR	-0.0791418	0.292141	NaN
	MRI-ESM2-0	0.0848276	0.136649	0.2297
	NESM3	0.0366281	-0.0338938	0.298804
	NorESM2-LM	0.179453	0.306575	NaN
	NorESM2-MM	0.0151587	0.0643812	NaN
	UKESM1-0-LL	0.0239481	0.0409889	0.104618
SSP585	ACCESS-CM2	0.0163647	-0.0187029	0.021192
	ACCESS-ESM1-5	0.0455548	0.00286292	0.0341566
	BCC-CSM2-MR	-0.0359385	-0.0464912	-0.0106777
	CanESM5	-0.0396141	-0.0634758	0.0859663
	CNRM-CM6-1	0.0475217	0.0305736	0.162578
	CNRM-ESM2-1	-0.0753029	-0.0631157	0.0672626
	EC-Earth3-Veg	0.0156324	0.0926579	0.296201
	FGOALS-g3	0.0155715	0.173213	0.306066
	GFDL-ESM4	-0.00695435	0.0864751	0.160657
	HadGEM3-GC31-LL	-0.0166968	0.0467571	0.252644
	INM-CM4-8	-0.151811	-0.135161	0.0111171
	INM-CM5-0	-0.094997	-0.0441583	-0.0206855
	IPSL-CM6A-LR	0.0165695	-0.0140062	0.00433177
	MIROC6	-0.0256365	-0.0299749	0.265648
	MIROC-ES2L	0.128057	0.112297	0.274761
	MPI-ESM1-2-HR	0.0638509	0.0137404	0.110083
	MPI-ESM1-2-LR	0.147899	0.265677	0.242697
	MRI-ESM2-0	0.0391814	0.0773161	0.156393
	NESM3	-0.00533228	0.0735284	0.252109
	NorESM2-LM	0.127508	0.248759	0.360079
	NorESM2-MM	-0.0370461	0.0660806	0.202837
	UKESM1-0-LL	0.0184838	0.0559845	0.132899
CMIP6		Summer
		1.5℃	2.0℃	3.0℃
SSP245	ACCESS-CM2	0.00229447	0.00807925	0.0389591
	ACCESS-ESM1-5	-0.0314395	-0.0288772	0.0410105
	BCC-CSM2-MR	0.0197323	0.028264	0.0933002
	CanESM5	0.0503252	0.0927345	0.112425
	CNRM-CM6-1	0.115743	0.139418	0.299225
	CNRM-ESM2-1	0.0823741	0.239021	0.517452
	EC-Earth3-Veg	0.0149198	0.0193614	0.133319
	FGOALS-g3	0.0052471	0.049525	NaN
	GFDL-ESM4	-0.0172089	-0.0102403	NaN
	HadGEM3-GC31-LL	-0.0171265	-0.0261873	-0.0376729
	INM-CM4-8	0.0496496	0.105085	NaN
	INM-CM5-0	-0.0154209	0.0652121	NaN
	IPSL-CM6A-LR	-0.0412422	-0.0850818	-0.0641531
	MIROC6	0.00967814	0.0315856	NaN
	MIROC-ES2L	-0.0428363	-0.0135326	-0.0233536
	MPI-ESM1-2-HR	0.0164036	-0.0398375	NaN
	MPI-ESM1-2-LR	-0.0617014	-0.0140545	NaN
	MRI-ESM2-0	0.0632975	0.0956544	0.100316
	NESM3	-0.0115531	-0.014518	-0.0295618
	NorESM2-LM	-0.000643876	0.0896319	NaN
	NorESM2-MM	0.0577	0.0676499	NaN
	UKESM1-0-LL	-0.0193093	0.00243215	-0.00935867
SSP585	ACCESS-CM2	0.0151052	0.0237263	0.0438886
	ACCESS-ESM1-5	-0.0571603	-0.0718456	-0.011701
	BCC-CSM2-MR	0.0140315	0.0128493	0.0658436
	CanESM5	0.0485761	0.0603148	0.0910151
	CNRM-CM6-1	0.173287	0.22746	0.303219
	CNRM-ESM2-1	0.172396	0.382727	0.754858
	EC-Earth3-Veg	-0.0114454	-0.0164456	0.0682487
	FGOALS-g3	-0.00892972	0.0486667	0.10145
	GFDL-ESM4	-0.023635	-0.0393421	0.0467023
	HadGEM3-GC31-LL	-0.0622598	-0.0893147	-0.0908904
	INM-CM4-8	-0.000537033	0.0889675	0.215258
	INM-CM5-0	0.0237445	0.06951	0.179952
	IPSL-CM6A-LR	-0.045769	-0.0776776	-0.0559231
	MIROC6	0.0291735	0.0321664	0.156392
	MIROC-ES2L	-0.0963724	-0.0733023	0.00134951
	MPI-ESM1-2-HR	-0.0242768	-0.0452774	-0.0101904
	MPI-ESM1-2-LR	-0.0520318	-0.0780469	-0.0218857
	MRI-ESM2-0	0.0196853	0.0737963	0.0760716
	NESM3	-0.0251352	-0.0421958	-0.00569657
	NorESM2-LM	0.0389053	0.0798907	0.183889
	NorESM2-MM	0.0032678	0.0147852	0.0955056
	UKESM1-0-LL	-0.00277657	0.00682637	0.0340922
CMIP6		Autumn
		1.5℃	2.0℃	3.0℃
SSP245	ACCESS-CM2	-0.0176444	-0.0808081	-0.0490414
	ACCESS-ESM1-5	-0.0372553	-0.00780819	0.0946172
	BCC-CSM2-MR	0.0416713	0.0551614	0.0754436
	CanESM5	0.125517	0.178151	0.216901
	CNRM-CM6-1	0.262544	0.249479	0.359936
	CNRM-ESM2-1	-0.0820876	-0.0990819	0.319943
	EC-Earth3-Veg	-0.0054764	0.022617	0.105496
	FGOALS-g3	0.0360835	0.0318154	NaN
	GFDL-ESM4	-0.119266	-0.0253972	NaN
	HadGEM3-GC31-LL	-0.0273695	-0.0277728	-0.0376594
	INM-CM4-8	0.0746699	0.111838	NaN
	INM-CM5-0	0.0387481	0.141467	NaN
	IPSL-CM6A-LR	-0.0535224	-0.0821003	0.0507125
	MIROC6	0.0373972	0.133041	NaN
	MIROC-ES2L	-0.0104218	0.0112824	0.242452
	MPI-ESM1-2-HR	0.0171447	0.0153263	NaN
	MPI-ESM1-2-LR	0.0857254	0.119735	NaN
	MRI-ESM2-0	0.0154785	0.0112346	0.0949486
	NESM3	-0.0787166	0.000243194	0.101411
	NorESM2-LM	0.226468	0.135584	NaN
	NorESM2-MM	0.072322	0.0767067	NaN
	UKESM1-0-LL	-0.0322681	-0.0259914	-0.0280095
SSP585	ACCESS-CM2	-0.0114879	-0.109057	-0.100364
	ACCESS-ESM1-5	-0.0154643	-0.0191407	0.0656
	BCC-CSM2-MR	0.010282	0.0211296	-0.0116643
	CanESM5	0.068304	0.143878	0.224251
	CNRM-CM6-1	0.227693	0.28681	0.35251
	CNRM-ESM2-1	-0.153306	-0.0460632	0.414855
	EC-Earth3-Veg	-0.0107647	-0.0295227	0.070344
	FGOALS-g3	-0.00549313	0.026881	0.127152
	GFDL-ESM4	-0.0440507	0.000998243	0.113569
	HadGEM3-GC31-LL	-0.0283133	-0.00620057	-0.0502665
	INM-CM4-8	-0.0754656	-0.0938409	0.0820675
	INM-CM5-0	0.0492015	0.0788355	0.245798
	IPSL-CM6A-LR	-0.0835674	-0.118097	-0.113118
	MIROC6	-0.0487746	0.0587417	0.309835
	MIROC-ES2L	-0.0560856	-0.0310938	0.107269
	MPI-ESM1-2-HR	-0.0146921	0.065036	0.126954
	MPI-ESM1-2-LR	-0.120608	-0.0880255	0.100963
	MRI-ESM2-0	-0.0421942	0.0303592	0.0959887
	NESM3	-0.0424785	-0.0400697	0.0426644
	NorESM2-LM	0.0320226	0.0745511	0.336658
	NorESM2-MM	0.0854214	0.158646	0.270035
	UKESM1-0-LL	-0.0116769	0.013938	0.0290686
CMIP6		Winter
		1.5℃	2.0℃	3.0℃
SSP245	ACCESS-CM2	0.100019	0.176499	0.0549561
	ACCESS-ESM1-5	0.16906	0.346486	0.292268
	BCC-CSM2-MR	0.109533	0.113901	0.372166
	CanESM5	0.0327123	0.0976924	0.104556
	CNRM-CM6-1	-0.0844564	-0.131546	0.097507
	CNRM-ESM2-1	0.214973	0.392081	0.781091
	EC-Earth3-Veg	-0.0636227	-0.0419049	-0.104094
	FGOALS-g3	-0.0317486	0.0717209	NaN
	GFDL-ESM4	-0.0363667	-0.0816837	NaN
	HadGEM3-GC31-LL	0.00084727	0.02254	-0.00338621
	INM-CM4-8	-0.0296437	-0.0054137	NaN
	INM-CM5-0	-0.135926	0.01515	NaN
	IPSL-CM6A-LR	0.0838669	0.0512512	0.0490836
	MIROC6	0.127307	0.223656	NaN
	MIROC-ES2L	-0.0647326	0.137614	0.322564
	MPI-ESM1-2-HR	-0.0315386	0.0108166	NaN
	MPI-ESM1-2-LR	0.183935	0.0834061	NaN
	MRI-ESM2-0	0.0129443	-0.0681465	0.0885757
	NESM3	0.151868	0.243293	0.059205
	NorESM2-LM	-0.0984475	-0.14526	NaN
	NorESM2-MM	0.372573	0.236641	NaN
	UKESM1-0-LL	0.0828411	0.174882	0.326661
SSP585	ACCESS-CM2	0.0331594	0.105055	0.0443185
	ACCESS-ESM1-5	0.210566	0.397029	0.366456
	BCC-CSM2-MR	0.0984216	0.0808156	0.419779
	CanESM5	-0.0823772	-0.149558	0.0978855
	CNRM-CM6-1	-0.18806	-0.19256	-0.208287
	CNRM-ESM2-1	0.0966131	0.249983	0.393404
	EC-Earth3-Veg	-0.00210901	0.0769578	-0.00602247
	FGOALS-g3	-0.0132903	0.0942203	0.329816
	GFDL-ESM4	-0.0482118	-0.0598039	-0.163107
	HadGEM3-GC31-LL	-0.0176225	-0.000820588	0.10308
	INM-CM4-8	-0.0128676	0.0222851	0.0749661
	INM-CM5-0	-0.0301487	-0.0700371	0.010761
	IPSL-CM6A-LR	0.118584	0.162765	0.330811
	MIROC6	0.0806627	0.172311	0.333358
	MIROC-ES2L	0.1152	0.156468	0.0979839
	MPI-ESM1-2-HR	-0.0683421	0.0486593	0.073703
	MPI-ESM1-2-LR	-0.00753099	0.273958	0.102064
	MRI-ESM2-0	0.0788028	0.101826	0.119068
	NESM3	0.157058	0.172284	0.255938
	NorESM2-LM	-0.0727046	0.0524862	0.150208
	NorESM2-MM	0.211088	0.254054	0.264754
	UKESM1-0-LL	0.176884	0.29782	0.346266
Note that NaN means the results of the model don't achieve the warming goal by the end of 2100.
Runoff change
CMIP6		Ann
		1.5℃	2.0℃	3.0℃
SSP245	ACCESS-CM2	0.014727	0.0242363	0.0596508
	ACCESS-ESM1-5	-0.00394867	-0.0251909	0.0262315
	BCC-CSM2-MR	-0.018081	-0.0137069	0.0690677
	CanESM5	0.0818053	0.150486	0.119158
	CNRM-CM6-1	0.214663	0.240453	0.518831
	CNRM-ESM2-1	0.00584092	0.145092	0.681218
	EC-Earth3-Veg	-0.0183911	-0.0275635	0.126035
	FGOALS-g3	-0.0579312	-0.0281656	NaN
	GFDL-ESM4	-0.0633937	-0.0690347	NaN
	HadGEM3-GC31-LL	-0.028498	-0.0388371	-0.0553035
	INM-CM4-8	0.0223144	0.106196	NaN
	INM-CM5-0	-0.0680522	0.0458758	NaN
	IPSL-CM6A-LR	-0.120597	-0.191002	-0.156541
	MIROC6	-0.0353651	0.00292621	NaN
	MIROC-ES2L	-0.0789381	-0.061261	-0.0107047
	MPI-ESM1-2-HR	-0.00669189	-0.0664262	NaN
	MPI-ESM1-2-LR	-0.100244	0.0093501	NaN
	MRI-ESM2-0	0.0600034	0.0771367	0.0923964
	NESM3	-0.0548943	-0.0606701	-0.0230372
	NorESM2-LM	0.163283	0.232385	NaN
	NorESM2-MM	0.143385	0.1267	NaN
	UKESM1-0-LL	-0.0309178	0.000752102	-0.00785268
SSP585	ACCESS-CM2	0.0243858	0.00363538	-0.0146953
	ACCESS-ESM1-5	-0.0183289	-0.0647867	-0.0244526
	BCC-CSM2-MR	-0.00641932	-0.0209895	-0.00088621
	CanESM5	0.0480352	0.0595469	0.107938
	CNRM-CM6-1	0.278298	0.364089	0.513027
	CNRM-ESM2-1	0.137702	0.401223	1.06798
	EC-Earth3-Veg	-0.0511491	-0.067039	0.0397539
	FGOALS-g3	-0.0962425	-0.029413	0.0701943
	GFDL-ESM4	-0.0608154	-0.0509744	0.0338032
	HadGEM3-GC31-LL	-0.0935554	-0.10562	-0.107235
	INM-CM4-8	-0.102451	-0.0499376	0.160046
	INM-CM5-0	-0.0237746	0.026944	0.182526
	IPSL-CM6A-LR	-0.113242	-0.194563	-0.212345
	MIROC6	-0.0337554	-0.00895322	0.270829
	MIROC-ES2L	-0.138913	-0.130264	-0.00143132
	MPI-ESM1-2-HR	-0.0335829	-0.0573826	-0.0124456
	MPI-ESM1-2-LR	-0.0838081	-0.0879606	-0.0224696
	MRI-ESM2-0	-0.00643569	0.073979	0.0351358
	NESM3	-0.0553826	-0.078434	-0.0062318
	NorESM2-LM	0.16004	0.219776	0.335749
	NorESM2-MM	0.0457798	0.120094	0.252679
	UKESM1-0-LL	0.0307071	0.0748472	0.107288
CMIP6		Spring
		1.5℃	2.0℃	3.0℃
SSP245	ACCESS-CM2	0.0641116	0.0596342	0.162559
	ACCESS-ESM1-5	0.131934	0.136348	0.261508
	BCC-CSM2-MR	-0.0331874	0.0281499	0.263264
	CanESM5	0.103762	0.199269	0.228654
	CNRM-CM6-1	0.147928	0.237143	0.405666
	CNRM-ESM2-1	0.0446431	0.048992	0.232468
	EC-Earth3-Veg	0.0716674	0.0912281	0.217594
	FGOALS-g3	0.088494	0.246684	NaN
	GFDL-ESM4	-0.010654	0.0572592	NaN
	HadGEM3-GC31-LL	-0.00808182	-0.0333354	0.0038598
	INM-CM4-8	0.0802214	0.20126	NaN
	INM-CM5-0	0.0588286	0.177419	NaN
	IPSL-CM6A-LR	0.0229621	0.0556928	0.127716
	MIROC6	0.00136805	0.0862525	NaN
	MIROC-ES2L	0.136723	0.146129	0.180949
	MPI-ESM1-2-HR	0.0485519	0.00318298	NaN
	MPI-ESM1-2-LR	-0.0821804	0.0499091	NaN
	MRI-ESM2-0	0.0978149	0.195889	0.28453
	NESM3	-0.0307954	-0.0247109	0.144273
	NorESM2-LM	0.158116	0.381591	NaN
	NorESM2-MM	-0.000406923	0.120615	NaN
	UKESM1-0-LL	0.0266941	0.0594572	0.0685165
SSP585	ACCESS-CM2	0.0565206	0.000820971	-0.00082836
	ACCESS-ESM1-5	0.117925	0.148375	0.179943
	BCC-CSM2-MR	0.0522277	0.0676414	0.130177
	CanESM5	0.117695	0.160671	0.274296
	CNRM-CM6-1	0.13647	0.221511	0.316132
	CNRM-ESM2-1	0.0563085	0.133591	0.31377
	EC-Earth3-Veg	0.0582043	0.10992	0.297499
	FGOALS-g3	0.0599094	0.290955	0.398443
	GFDL-ESM4	-0.00291885	0.0547623	0.230114
	HadGEM3-GC31-LL	-0.00781451	-0.0102792	0.0484166
	INM-CM4-8	0.028625	0.0775707	0.25832
	INM-CM5-0	0.0923734	0.187287	0.27794
	IPSL-CM6A-LR	0.137129	0.144254	0.0991423
	MIROC6	-0.00885339	0.000483484	0.205904
	MIROC-ES2L	0.0452226	0.0330699	0.173129
	MPI-ESM1-2-HR	0.0460404	0.0680444	0.0913183
	MPI-ESM1-2-LR	-0.00583478	-0.0189684	0.0895253
	MRI-ESM2-0	0.0934003	0.17446	0.225293
	NESM3	-0.0165915	-0.0302644	0.0294529
	NorESM2-LM	0.0660435	0.256253	0.529557
	NorESM2-MM	-0.0288661	0.0792141	0.230812
	UKESM1-0-LL	-0.0339438	0.00147284	0.0584246
CMIP6		Summer
		1.5℃	2.0℃	3.0℃
SSP245	ACCESS-CM2	-0.0191441	-0.00557321	0.0281524
	ACCESS-ESM1-5	-0.0447191	-0.112208	-0.135139
	BCC-CSM2-MR	-0.0457637	-0.0958845	-0.0623234
	CanESM5	0.0107537	0.0699897	0.0385394
	CNRM-CM6-1	0.104252	0.127008	0.389048
	CNRM-ESM2-1	-0.0275328	0.140378	0.376973
	EC-Earth3-Veg	-0.0787392	-0.117621	-0.000834981
	FGOALS-g3	-0.15183	-0.140711	NaN
	GFDL-ESM4	-0.0348303	-0.0922523	NaN
	HadGEM3-GC31-LL	-0.0403711	-0.0575767	-0.12909
	INM-CM4-8	-0.0925885	0.0156902	NaN
	INM-CM5-0	-0.193862	-0.0859061	NaN
	IPSL-CM6A-LR	-0.149863	-0.264893	-0.279761
	MIROC6	-0.0868469	-0.099841	NaN
	MIROC-ES2L	-0.148743	-0.121162	-0.181724
	MPI-ESM1-2-HR	-0.0238014	-0.113526	NaN
	MPI-ESM1-2-LR	-0.14148	-0.0316925	NaN
	MRI-ESM2-0	0.0453566	0.0152409	-0.00254802
	NESM3	-0.042887	-0.078278	-0.0685448
	NorESM2-LM	0.200285	0.22484	NaN
	NorESM2-MM	0.16652	0.100013	NaN
	UKESM1-0-LL	-0.0654747	-0.0477595	-0.0650114
SSP585	ACCESS-CM2	0.00217128	0.0101553	-0.0641906
	ACCESS-ESM1-5	-0.0708268	-0.172205	-0.178481
	BCC-CSM2-MR	-0.0473303	-0.113329	-0.0950443
	CanESM5	-0.0224968	-0.0294886	-0.0293924
	CNRM-CM6-1	0.147892	0.198409	0.343745
	CNRM-ESM2-1	0.126533	0.462375	0.918192
	EC-Earth3-Veg	-0.101854	-0.152697	-0.0859805
	FGOALS-g3	-0.176904	-0.139528	-0.065906
	GFDL-ESM4	-0.0606613	-0.0601854	-0.0354565
	HadGEM3-GC31-LL	-0.161418	-0.180921	-0.181115
	INM-CM4-8	-0.173569	-0.110869	0.0687585
	INM-CM5-0	-0.0789004	-0.06869	0.0187674
	IPSL-CM6A-LR	-0.169755	-0.287974	-0.297977
	MIROC6	-0.068945	-0.0927591	0.122717
	MIROC-ES2L	-0.187669	-0.168854	-0.107988
	MPI-ESM1-2-HR	-0.0406953	-0.0958704	-0.0976578
	MPI-ESM1-2-LR	-0.0834109	-0.0885444	-0.0806689
	MRI-ESM2-0	-0.029624	-0.00325402	-0.0528867
	NESM3	-0.0708675	-0.100824	-0.0400324
	NorESM2-LM	0.168906	0.212887	0.27703
	NorESM2-MM	0.0280401	0.073138	0.155747
	UKESM1-0-LL	0.0531061	0.0961125	0.101989
CMIP6		Autumn
		1.5℃	2.0℃	3.0℃
SSP245	ACCESS-CM2	0.0592544	0.0701817	0.0787717
	ACCESS-ESM1-5	-0.0152547	0.0570426	0.239649
	BCC-CSM2-MR	0.0380066	0.125067	0.239957
	CanESM5	0.182414	0.260796	0.21693
	CNRM-CM6-1	0.379196	0.398635	0.728552
	CNRM-ESM2-1	0.0319382	0.163334	1.07159
	EC-Earth3-Veg	0.0610455	0.0948287	0.324933
	FGOALS-g3	0.0491708	0.0813499	NaN
	GFDL-ESM4	-0.135446	-0.0806434	NaN
	HadGEM3-GC31-LL	-0.019535	-0.0175331	0.0240129
	INM-CM4-8	0.15276	0.201807	NaN
	INM-CM5-0	0.0674625	0.186424	NaN
	IPSL-CM6A-LR	-0.14931	-0.191406	-0.0781647
	MIROC6	0.0702242	0.211807	NaN
	MIROC-ES2L	-0.0530005	-0.046556	0.174557
	MPI-ESM1-2-HR	0.00772834	0.000761993	NaN
	MPI-ESM1-2-LR	-0.0232475	0.0870858	NaN
	MRI-ESM2-0	0.08027	0.158902	0.208965
	NESM3	-0.0891021	-0.0423627	0.00486213
	NorESM2-LM	0.102357	0.210412	NaN
	NorESM2-MM	0.198904	0.202793	NaN
	UKESM1-0-LL	-0.0019566	0.0571581	0.0556869
SSP585	ACCESS-CM2	0.0559075	-0.00576964	0.0751786
	ACCESS-ESM1-5	0.00162488	0.0239216	0.19473
	BCC-CSM2-MR	0.0461801	0.115522	0.123376
	CanESM5	0.1369	0.169376	0.277666
	CNRM-CM6-1	0.486603	0.619634	0.786892
	CNRM-ESM2-1	0.189525	0.439928	1.46351
	EC-Earth3-Veg	0.00285336	0.0274367	0.184118
	FGOALS-g3	-0.0146999	0.0651524	0.201331
	GFDL-ESM4	-0.0883001	-0.0769324	0.0798398
	HadGEM3-GC31-LL	-0.032685	-0.0393597	-0.0625971
	INM-CM4-8	-0.047723	-0.00249682	0.257476
	INM-CM5-0	0.0170908	0.114976	0.375044
	IPSL-CM6A-LR	-0.139179	-0.202985	-0.229778
	MIROC6	0.0353817	0.179492	0.64784
	MIROC-ES2L	-0.138016	-0.137784	0.093509
	MPI-ESM1-2-HR	-0.0512747	-0.0277421	0.12368
	MPI-ESM1-2-LR	-0.119864	-0.117188	0.0656336
	MRI-ESM2-0	0.00726009	0.186396	0.136287
	NESM3	-0.0411601	-0.0548493	0.0492331
	NorESM2-LM	0.201149	0.24813	0.420267
	NorESM2-MM	0.129854	0.251714	0.48439
	UKESM1-0-LL	0.0231747	0.0804619	0.147536
CMIP6		Winter
		1.5℃	2.0℃	3.0℃
SSP245	ACCESS-CM2	0.009671	0.00803785	0.0280604
	ACCESS-ESM1-5	-0.00770656	-0.00869693	0.0425232
	BCC-CSM2-MR	-0.00195174	-0.00141485	0.080813
	CanESM5	0.0679656	0.133903	0.122661
	CNRM-CM6-1	0.193161	0.22002	0.420595
	CNRM-ESM2-1	-0.000738935	0.217456	1.02806
	EC-Earth3-Veg	0.0103551	0.0193295	0.172208
	FGOALS-g3	0.0207258	0.049253	NaN
	GFDL-ESM4	-0.0489997	-0.034519	NaN
	HadGEM3-GC31-LL	-0.0202434	-0.0185483	-0.0145636
	INM-CM4-8	0.069158	0.127761	NaN
	INM-CM5-0	-0.0245864	0.101527	NaN
	IPSL-CM6A-LR	-0.0678486	-0.0933728	-0.032298
	MIROC6	-0.00949428	0.0475665	NaN
	MIROC-ES2L	-0.0261905	-0.0174199	0.102705
	MPI-ESM1-2-HR	-0.000883442	-0.0364951	NaN
	MPI-ESM1-2-LR	-0.0501818	0.0165319	NaN
	MRI-ESM2-0	0.0356449	0.0531777	0.0911819
	NESM3	-0.040975	-0.0369327	0.0151052
	NorESM2-LM	0.0804003	0.118957	NaN
	NorESM2-MM	0.05366	0.0401757	NaN
	UKESM1-0-LL	-0.00898787	-0.0071209	-0.0155074
SSP585	ACCESS-CM2	0.0116118	-0.00624688	-0.00323094
	ACCESS-ESM1-5	-0.0242796	-0.0421345	-0.000813673
	BCC-CSM2-MR	0.00311798	0.00210957	0.0142698
	CanESM5	0.0566603	0.0720642	0.114149
	CNRM-CM6-1	0.227484	0.319911	0.437625
	CNRM-ESM2-1	0.067751	0.286928	1.04033
	EC-Earth3-Veg	-0.0132425	-0.00771868	0.101121
	FGOALS-g3	-0.00836478	0.0528867	0.175807
	GFDL-ESM4	-0.030593	-0.0298629	0.0612595
	HadGEM3-GC31-LL	-0.0451008	-0.0454132	-0.0453005
	INM-CM4-8	-0.0253122	-0.00595212	0.17259
	INM-CM5-0	0.031748	0.0710018	0.228407
	IPSL-CM6A-LR	-0.0664167	-0.0953144	-0.0875878
	MIROC6	-0.00223125	0.0371947	0.282639
	MIROC-ES2L	-0.0761634	-0.0708592	0.0744678
	MPI-ESM1-2-HR	-0.0189855	-0.0335739	0.0128954
	MPI-ESM1-2-LR	-0.0540466	-0.0640335	-0.00253013
	MRI-ESM2-0	0.00191471	0.0526442	0.0558622
	NESM3	-0.0367123	-0.0537383	-0.00850569
	NorESM2-LM	0.0631717	0.0867406	0.16046
	NorESM2-MM	0.0111756	0.0472398	0.125359
	UKESM1-0-LL	0.00953398	0.0126792	0.0358439
Note that NaN means the results of the model don't achieve the warming goal by the end of 2100.
Evapotranspiration change
CMIP6		Ann
		1.5℃	2.0℃	3.0℃
SSP245	ACCESS-CM2	0.0104531	0.0178288	0.0899248
	ACCESS-ESM1-5	0.0135662	0.0267638	0.0971943
	BCC-CSM2-MR	0.0172018	0.0320098	0.0930231
	CanESM5	0.0449501	0.0839477	0.12609
	CNRM-CM6-1	0.103725	0.129914	0.2057
	CNRM-ESM2-1	0.0260833	0.0815252	0.275156
	EC-Earth3-Veg	0.0306913	0.0508188	0.138022
	FGOALS-g3	0.050893	0.0794547	NaN
	GFDL-ESM4	-0.0146929	0.0321989	NaN
	HadGEM3-GC31-LL	-0.000193326	0.00208136	0.0233104
	INM-CM4-8	0.0417319	0.0835444	NaN
	INM-CM5-0	0.00972299	0.0788264	NaN
	IPSL-CM6A-LR	-0.0146619	-0.0200837	0.0389811
	MIROC6	0.0325911	0.0842263	NaN
	MIROC-ES2L	0.0273651	0.0509466	0.0962395
	MPI-ESM1-2-HR	0.0252656	0.00116957	NaN
	MPI-ESM1-2-LR	-0.00719403	0.067093	NaN
	MRI-ESM2-0	0.0617833	0.0950387	0.130936
	NESM3	0.00114197	0.0201822	0.0664535
	NorESM2-LM	0.0386502	0.111468	NaN
	NorESM2-MM	0.0361072	0.0607261	NaN
	UKESM1-0-LL	-0.00183303	0.0149877	0.0242204
SSP585	ACCESS-CM2	0.0150059	-0.00207487	0.0339618
	ACCESS-ESM1-5	-0.00714857	-0.0108738	0.0492711
	BCC-CSM2-MR	0.0152339	0.0229587	0.0638172
	CanESM5	0.0437751	0.0656403	0.126645
	CNRM-CM6-1	0.117659	0.15431	0.199177
	CNRM-ESM2-1	0.0248316	0.121942	0.307648
	EC-Earth3-Veg	0.0131214	0.0292577	0.127533
	FGOALS-g3	0.0379242	0.0937654	0.158133
	GFDL-ESM4	-0.00745109	0.00731527	0.0992779
	HadGEM3-GC31-LL	-0.0254984	-0.0232724	0.00539463
	INM-CM4-8	-0.0161491	0.0250387	0.140658
	INM-CM5-0	0.0301145	0.0677278	0.159576
	IPSL-CM6A-LR	-0.00484203	-0.015238	0.00940555
	MIROC6	0.0348524	0.0582029	0.18352
	MIROC-ES2L	-0.0165012	0.00482397	0.091451
	MPI-ESM1-2-HR	0.00781417	0.00956611	0.0562634
	MPI-ESM1-2-LR	-0.0137567	-0.00347881	0.0649899
	MRI-ESM2-0	0.0258926	0.0749051	0.121848
	NESM3	-0.00208227	0.00823382	0.0653847
	NorESM2-LM	0.0287954	0.0913098	0.211094
	NorESM2-MM	0.00786234	0.0440014	0.128666
	UKESM1-0-LL	-0.00221752	0.0112191	0.0478226
CMIP6		Spring
		1.5℃	2.0℃	3.0℃
SSP245	ACCESS-CM2	0.0336014	0.0774854	0.2812
	ACCESS-ESM1-5	0.110029	0.162987	0.334247
	BCC-CSM2-MR	0.0797375	0.179528	0.407452
	CanESM5	0.343108	0.594022	0.748142
	CNRM-CM6-1	0.420376	0.631263	0.927279
	CNRM-ESM2-1	0.0496354	0.0924069	0.324692
	EC-Earth3-Veg	0.206448	0.289066	0.558686
	FGOALS-g3	0.485917	0.73808	NaN
	GFDL-ESM4	0.00714055	0.150263	NaN
	HadGEM3-GC31-LL	0.0422734	0.107916	0.289216
	INM-CM4-8	0.187493	0.394094	NaN
	INM-CM5-0	0.205001	0.417097	NaN
	IPSL-CM6A-LR	0.0969355	0.191943	0.32581
	MIROC6	0.186695	0.38141	NaN
	MIROC-ES2L	0.30636	0.396135	0.450378
	MPI-ESM1-2-HR	0.0904111	0.101702	NaN
	MPI-ESM1-2-LR	0.0258079	0.171926	NaN
	MRI-ESM2-0	0.230759	0.419876	0.62938
	NESM3	0.0230616	0.06802	0.328354
	NorESM2-LM	0.0119475	0.366228	NaN
	NorESM2-MM	0.0340523	0.16202	NaN
	UKESM1-0-LL	0.0432718	0.110414	0.179587
SSP585	ACCESS-CM2	0.0250467	0.00507878	0.117791
	ACCESS-ESM1-5	0.0813295	0.141708	0.246587
	BCC-CSM2-MR	0.0972733	0.149285	0.322106
	CanESM5	0.383161	0.556015	0.894035
	CNRM-CM6-1	0.382374	0.596024	0.847678
	CNRM-ESM2-1	0.0387679	0.104415	0.325195
	EC-Earth3-Veg	0.227126	0.349811	0.633718
	FGOALS-g3	0.426847	0.799802	1.37147
	GFDL-ESM4	0.00213047	0.111472	0.424055
	HadGEM3-GC31-LL	0.0654625	0.157074	0.322763
	INM-CM4-8	0.167837	0.275756	0.600849
	INM-CM5-0	0.258712	0.466643	0.635839
	IPSL-CM6A-LR	0.182319	0.249435	0.305829
	MIROC6	0.187727	0.268756	0.613285
	MIROC-ES2L	0.167048	0.195905	0.452791
	MPI-ESM1-2-HR	0.111003	0.161471	0.267334
	MPI-ESM1-2-LR	0.035588	0.0775521	0.282115
	MRI-ESM2-0	0.166223	0.304652	0.530511
	NESM3	0.00365462	0.00693184	0.202017
	NorESM2-LM	-0.0036662	0.193982	0.560106
	NorESM2-MM	-0.0487246	0.084832	0.308189
	UKESM1-0-LL	-0.054135	-0.0142386	0.0827872
CMIP6		Summer
		1.5℃	2.0℃	3.0℃
SSP245	ACCESS-CM2	-0.00734455	-0.00618969	0.0302545
	ACCESS-ESM1-5	-0.016687	-0.0380139	-0.0321325
	BCC-CSM2-MR	-0.00496741	-0.0268714	-0.0272064
	CanESM5	-0.0208665	-0.0155984	0.0222496
	CNRM-CM6-1	0.00872303	0.00271577	0.0324043
	CNRM-ESM2-1	0.00621103	0.0503893	0.127359
	EC-Earth3-Veg	-0.00557657	-0.00354071	0.0249694
	FGOALS-g3	0.00573526	0.0131203	NaN
	GFDL-ESM4	0.00304851	0.0114656	NaN
	HadGEM3-GC31-LL	-0.0157342	-0.028674	-0.0507903
	INM-CM4-8	-0.0152596	0.00568371	NaN
	INM-CM5-0	-0.0552494	-0.0168655	NaN
	IPSL-CM6A-LR	-0.0396408	-0.0786995	-0.0733468
	MIROC6	-0.0166298	-0.00624727	NaN
	MIROC-ES2L	-0.029757	-0.0181033	-0.0270825
	MPI-ESM1-2-HR	0.00666793	-0.0341626	NaN
	MPI-ESM1-2-LR	-0.0276969	0.0247433	NaN
	MRI-ESM2-0	0.0279242	0.0239793	0.017588
	NESM3	0.00948307	0.00651795	-0.00161447
	NorESM2-LM	0.0380577	0.0423461	NaN
	NorESM2-MM	0.0221772	0.0110046	NaN
	UKESM1-0-LL	-0.0184185	-0.0196469	-0.0277061
SSP585	ACCESS-CM2	0.00823717	0.00589299	0.00497829
	ACCESS-ESM1-5	-0.0342359	-0.0711678	-0.0592653
	BCC-CSM2-MR	-0.00974741	-0.0298558	-0.0205455
	CanESM5	-0.0176575	-0.0247361	-0.0100059
	CNRM-CM6-1	0.0177868	0.0126461	0.0148614
	CNRM-ESM2-1	0.00087372	0.0828979	0.17913
	EC-Earth3-Veg	-0.0216827	-0.0303202	0.00866168
	FGOALS-g3	-0.00336593	0.024855	0.0296897
	GFDL-ESM4	-0.00500509	-0.0178427	0.00060026
	HadGEM3-GC31-LL	-0.059855	-0.0793993	-0.0721927
	INM-CM4-8	-0.0566246	-0.0233371	0.0279653
	INM-CM5-0	-0.0197086	-0.0232783	0.0228411
	IPSL-CM6A-LR	-0.0479784	-0.0820258	-0.0728696
	MIROC6	-0.0138571	-0.0277127	0.0158601
	MIROC-ES2L	-0.0503238	-0.0349475	-0.0103471
	MPI-ESM1-2-HR	-0.0119948	-0.0379745	-0.0269009
	MPI-ESM1-2-LR	-0.000303535	-0.000947937	0.00335499
	MRI-ESM2-0	0.000280848	0.0128014	0.0267822
	NESM3	0.00156343	0.00373238	0.0223965
	NorESM2-LM	0.0281843	0.0385388	0.0653028
	NorESM2-MM	0.00716285	0.00221023	0.0159184
	UKESM1-0-LL	0.00803695	0.00726392	0.0208659
CMIP6		Autumn
		1.5℃	2.0℃	3.0℃
SSP245	ACCESS-CM2	0.0400802	0.0314928	0.0868776
	ACCESS-ESM1-5	-0.0068485	0.0579132	0.19169
	BCC-CSM2-MR	0.028081	0.0762689	0.16634
	CanESM5	0.097459	0.142477	0.167748
	CNRM-CM6-1	0.175845	0.208857	0.289109
	CNRM-ESM2-1	0.0308099	0.0954245	0.365514
	EC-Earth3-Veg	0.0297729	0.0628498	0.187171
	FGOALS-g3	0.0482281	0.0675853	NaN
	GFDL-ESM4	-0.0735626	0.0163446	NaN
	HadGEM3-GC31-LL	0.0126129	0.0124794	0.0375954
	INM-CM4-8	0.0773977	0.0895104	NaN
	INM-CM5-0	0.0563157	0.113765	NaN
	IPSL-CM6A-LR	-0.0397101	-0.0390217	0.0900089
	MIROC6	0.095434	0.183207	NaN
	MIROC-ES2L	0.00391121	0.0171711	0.182212
	MPI-ESM1-2-HR	0.0356214	0.036552	NaN
	MPI-ESM1-2-LR	0.0359369	0.124821	NaN
	MRI-ESM2-0	0.058583	0.107096	0.15994
	NESM3	-0.0244709	0.0340967	0.0970024
	NorESM2-LM	0.0553718	0.0844978	NaN
	NorESM2-MM	0.0708215	0.100225	NaN
	UKESM1-0-LL	0.00599483	0.0329549	0.0430018
SSP585	ACCESS-CM2	0.0235116	-0.0321226	0.0406706
	ACCESS-ESM1-5	-0.0267149	-0.00725801	0.130417
	BCC-CSM2-MR	0.0201044	0.0673971	0.089796
	CanESM5	0.0802947	0.122799	0.20223
	CNRM-CM6-1	0.210901	0.266972	0.327447
	CNRM-ESM2-1	0.0504379	0.176943	0.420549
	EC-Earth3-Veg	-0.00824893	0.0148301	0.158005
	FGOALS-g3	0.0420265	0.0804406	0.144306
	GFDL-ESM4	-0.0183173	0.0113995	0.15322
	HadGEM3-GC31-LL	0.00175658	0.00108876	0.000972489
	INM-CM4-8	-0.0119969	0.0182671	0.150378
	INM-CM5-0	0.0267607	0.0707655	0.200281
	IPSL-CM6A-LR	-0.0466287	-0.0584264	-0.0231571
	MIROC6	0.0951521	0.191126	0.407896
	MIROC-ES2L	-0.0360796	-0.00484357	0.12224
	MPI-ESM1-2-HR	-0.00509893	0.0438134	0.146301
	MPI-ESM1-2-LR	-0.0706946	-0.047001	0.112056
	MRI-ESM2-0	0.0190407	0.112832	0.153204
	NESM3	-0.00723015	0.0298113	0.105827
	NorESM2-LM	0.0498706	0.14776	0.327619
	NorESM2-MM	0.0619697	0.116721	0.262185
	UKESM1-0-LL	0.00806718	0.039219	0.0871262
CMIP6		Winter
		1.5℃	2.0℃	3.0℃
SSP245	ACCESS-CM2	0.0156825	0.0301605	0.090189
	ACCESS-ESM1-5	-0.0240807	-0.00876762	0.11303
	BCC-CSM2-MR	0.0328547	0.0569905	0.235293
	CanESM5	0.199672	0.369052	0.356022
	CNRM-CM6-1	0.448578	0.500588	0.826679
	CNRM-ESM2-1	0.0973632	0.278866	1.09507
	EC-Earth3-Veg	0.033459	0.0604366	0.37638
	FGOALS-g3	0.0711907	0.149439	NaN
	GFDL-ESM4	-0.0990246	-0.0405689	NaN
	HadGEM3-GC31-LL	-0.023678	-0.0165534	0.0367617
	INM-CM4-8	0.260361	0.354874	NaN
	INM-CM5-0	0.0416565	0.269687	NaN
	IPSL-CM6A-LR	-0.0882079	-0.134624	0.0576841
	MIROC6	0.00271576	0.143453	NaN
	MIROC-ES2L	-0.0244281	-0.00626814	0.2486
	MPI-ESM1-2-HR	-0.00683929	-0.0566891	NaN
	MPI-ESM1-2-LR	-0.0896613	0.0378065	NaN
	MRI-ESM2-0	0.0962964	0.132342	0.200946
	NESM3	-0.101053	-0.0524141	0.0443554
	NorESM2-LM	0.152371	0.213671	NaN
	NorESM2-MM	0.131693	0.126571	NaN
	UKESM1-0-LL	0.00442678	-0.00363814	-0.0130569
SSP585	ACCESS-CM2	0.0386556	0.00626569	0.0353101
	ACCESS-ESM1-5	-0.0548984	-0.0879503	0.0621603
	BCC-CSM2-MR	0.0149232	0.0428225	0.123618
	CanESM5	0.134444	0.187991	0.353679
	CNRM-CM6-1	0.540461	0.72353	0.868728
	CNRM-ESM2-1	0.0737576	0.317392	0.959535
	EC-Earth3-Veg	-0.041029	-0.0249528	0.199645
	FGOALS-g3	0.00235149	0.115173	0.361878
	GFDL-ESM4	-0.0419967	-0.037901	0.175514
	HadGEM3-GC31-LL	-0.0397701	-0.0277814	-0.0299456
	INM-CM4-8	0.00504347	0.0416868	0.469518
	INM-CM5-0	0.115877	0.210798	0.58198
	IPSL-CM6A-LR	-0.0893582	-0.134351	-0.0660508
	MIROC6	0.0274698	0.136377	0.65715
	MIROC-ES2L	-0.124517	-0.0923112	0.172521
	MPI-ESM1-2-HR	-0.0170172	-0.0434903	0.0582378
	MPI-ESM1-2-LR	-0.130505	-0.144534	0.0180224
	MRI-ESM2-0	0.0227439	0.129468	0.155303
	NESM3	-0.098529	-0.115606	-0.0180271
	NorESM2-LM	0.153506	0.237599	0.373366
	NorESM2-MM	0.0416874	0.143065	0.33821
	UKESM1-0-LL	0.0224603	0.013645	0.0727259
Note that NaN means the results of the model don't achieve the warming goal by the end of 2100.
Annual snow cover and glacier area change
CMIP6		Percentage of snow cover			Glacier area
		1.5℃	2.0℃	3.0℃	1.5℃	2.0℃	3.0℃
SSP245	ACCESS-CM2	-0.05224	-0.11845	-0.18026	-0.09928	-0.16285	-0.30681
	ACCESS-ESM1-5	-0.05562	-0.12969	-0.1786	-0.10278	-0.20198	-0.38802
	BCC-CSM2-MR	-0.09486	-0.17696	-0.25686	-0.12363	-0.21297	-0.48283
	CanESM5	-0.06282	-0.09778	-0.17729	-0.07009	-0.11921	-0.24432
	CNRM-CM6-1	-0.14282	-0.21711	-0.23062	-0.133	-0.22246	-0.40835
	CNRM-ESM2-1	-0.2184	-0.32753	-0.42305	-0.19918	-0.44372	-0.72306
	EC-Earth3-Veg	-0.13773	-0.20111	-0.29212	-0.13026	-0.24498	-0.42693
	FGOALS-g3	-0.1378	-0.18246	NaN	-0.15175	-0.29953	NaN
	GFDL-ESM4	-0.10686	-0.17509	NaN	-0.11749	-0.24435	NaN
	HadGEM3-GC31-LL	-0.08856	-0.12451	-0.26449	-0.06587	-0.12657	-0.27541
	INM-CM4-8	-0.13178	-0.15082	NaN	-0.15604	-0.26487	NaN
	INM-CM5-0	-0.18208	-0.20443	NaN	-0.1398	-0.2835	NaN
	IPSL-CM6A-LR	-0.10754	-0.20828	-0.29982	-0.10734	-0.1863	-0.34831
	MIROC6	-0.18991	-0.26275	NaN	-0.14539	-0.24962	NaN
	MIROC-ES2L	-0.11831	-0.1803	-0.251	-0.13475	-0.25669	-0.50593
	MPI-ESM1-2-HR	-0.05832	-0.12507	NaN	-0.12167	-0.25853	NaN
	MPI-ESM1-2-LR	-0.08885	-0.15402	NaN	-0.15488	-0.2559	NaN
	MRI-ESM2-0	-0.10427	-0.20009	-0.24938	-0.10379	-0.19088	-0.38075
	NESM3	-0.06982	-0.11567	-0.16724	-0.08541	-0.17274	-0.38576
	NorESM2-LM	0.00068	-0.05951	NaN	-0.17011	-0.33893	NaN
	NorESM2-MM	0.02251	-0.06712	NaN	-0.1693	-0.30862	NaN
	UKESM1-0-LL	-0.05612	-0.08637	-0.1649	-0.07902	-0.13961	-0.26003
SSP585	ACCESS-CM2	-0.0313	-0.07006	-0.17694	-0.08637	-0.15586	-0.28823
	ACCESS-ESM1-5	-0.03384	-0.07838	-0.18663	-0.1042	-0.19355	-0.32505
	BCC-CSM2-MR	-0.11828	-0.1908	-0.24744	-0.10809	-0.18133	-0.33084
	CanESM5	-0.13485	-0.20787	-0.2606	-0.07247	-0.12076	-0.22213
	CNRM-CM6-1	-0.21407	-0.2931	-0.37486	-0.12485	-0.19036	-0.30743
	CNRM-ESM2-1	-0.22326	-0.28305	-0.43767	-0.19823	-0.38436	-0.64646
	EC-Earth3-Veg	-0.10254	-0.20515	-0.30479	-0.11205	-0.19339	-0.34162
	FGOALS-g3	-0.18295	-0.24972	-0.30777	-0.14614	-0.28145	-0.44834
	GFDL-ESM4	-0.10858	-0.09873	-0.20891	-0.14063	-0.23031	-0.35559
	HadGEM3-GC31-LL	-0.12954	-0.15504	-0.22686	-0.06589	-0.12018	-0.23827
	INM-CM4-8	-0.14879	-0.20218	-0.26967	-0.12941	-0.20578	-0.34464
	INM-CM5-0	-0.12754	-0.20967	-0.29355	-0.12273	-0.20422	-0.36057
	IPSL-CM6A-LR	-0.13625	-0.22328	-0.30524	-0.1144	-0.20271	-0.33068
	MIROC6	-0.26116	-0.3522	-0.428	-0.13493	-0.23082	-0.38382
	MIROC-ES2L	-0.11355	-0.17354	-0.26431	-0.14072	-0.22186	-0.37046
	MPI-ESM1-2-HR	-0.0263	-0.09527	-0.21755	-0.13358	-0.23767	-0.38733
	MPI-ESM1-2-LR	-0.089	-0.16832	-0.27778	-0.13695	-0.22366	-0.36922
	MRI-ESM2-0	-0.10586	-0.20365	-0.31351	-0.08775	-0.15921	-0.31501
	NESM3	-0.07587	-0.17279	-0.27876	-0.0766	-0.13939	-0.27466
	NorESM2-LM	-0.00998	-0.0738	-0.1732	-0.17288	-0.3042	-0.4758
	NorESM2-MM	-0.03241	-0.05705	-0.19973	-0.15365	-0.26196	-0.46505
	UKESM1-0-LL	-0.00841	-0.01514	-0.09539	-0.07636	-0.1294	-0.22621
Contribution of rainfall runoff, snowmelt runoff, and glacier runoff for different scenarios
CMIP6		Ann
		HIST	1.5℃	2.0℃	3.0℃
Rainfall runoff		0.798357	0.820815	0.835501	0.858947
Snowmelt runoff		0.183907	0.156744	0.141822	0.120568
Glacier runoff		0.0177362	0.02244	0.0226768	0.0204854
CMIP6		Spring
		HIST	1.5℃	2.0℃	3.0℃
Rainfall runoff		0.35763	0.387523	0.41463	0.472726
Snowmelt runoff		0.639353	0.608109	0.580449	0.522033
Glacier runoff		0.00301626	0.0043678	0.00492067	0.00524043
CMIP6		Summer
		HIST	1.5℃	2.0℃	3.0℃
Rainfall runoff		0.870218	0.904231	0.924073	0.949125
Snowmelt runoff		0.107418	0.0672707	0.0469477	0.0244902
Glacier runoff		0.0223643	0.0284978	0.0289795	0.0263844
CMIP6		Autumn
		HIST	1.5℃	2.0℃	3.0℃
Rainfall runoff		0.915825	0.929618	0.939177	0.951213
Snowmelt runoff		0.0699002	0.0505347	0.0403651	0.0300974
Glacier runoff		0.0142748	0.0198472	0.0204582	0.0186897
CMIP6		Winter
		HIST	1.5℃	2.0℃	3.0℃
Rainfall runoff		0.395235	0.341211	0.311704	0.303296
Snowmelt runoff		0.60447	0.658537	0.68814	0.69644
Glacier runoff		0.000295582	0.000252307	0.000155212	0.000264389
Note that HIST represents historical period.
Changes of different runoff components (mm)
CMIP6		Ann
		1.5℃	2.0℃	3.0℃
Rainfall runoff		13.2508	28.2841	61.2814
Snowmelt runoff		-9.97409	-14.542	-20.3991
Glacier runoff		1.94699	2.26501	1.94301
CMIP6		Spring
		1.5℃	2.0℃	3.0℃
Rainfall runoff		3.94512	7.82322	14.7673
Snowmelt runoff		1.93863	3.04072	1.2122
Glacier runoff		0.103334	0.159658	0.234449
CMIP6		Summer
		1.5℃	2.0℃	3.0℃
Rainfall runoff		4.43219	11.0603	26.5531
Snowmelt runoff		-10.9005	-16.1007	-19.7077
Glacier runoff		1.40216	1.55569	1.08296
CMIP6		Autumn
		1.5℃	2.0℃	3.0℃
Rainfall runoff		4.63891	8.87045	18.3842
Snowmelt runoff		-0.924529	-1.36354	-1.71542
Glacier runoff		0.414676	0.518521	0.598382
CMIP6		Winter
		1.5℃	2.0℃	3.0℃
Rainfall runoff		0.0530722	0.142604	0.737424
Snowmelt runoff		0.04891	1.65059	0.371694
Glacier runoff		0.000151369	0.000107934	0.000602649
