# Supplementary material for: Non-monotonic changes in Asian Water Towers’ streamflow at increasing warming levels
Source: Nat Commun. 2023 Mar 1;14:1176. doi: 10.1038/s41467-023-36804-6 (PMC9977870; doi:10.1038/s41467-023-36804-6)
Supplement: Supplementary file 4 — Supplementary Data 1 [file 41467_2023_36804_MOESM4_ESM.zip › Supplementary File-Results of Yellow from this study.xlsx]

## Sheet: Yellow
Contains the results of:
- annual and seasonal precipitation, runoff, evapotranspiration change
- annual snow cover and glacier area change
- averaged annual and seasonal contribution of rainfall runoff, snowmelt runoff, and glacier runoff
Precipitation change
CMIP6		Ann
		1.5℃	2.0℃	3.0℃
SSP245	ACCESS-CM2	-0.00436907	-0.00489041	0.0221204
	ACCESS-ESM1-5	-0.0196606	-0.00651703	0.0728301
	BCC-CSM2-MR	0.0184226	0.0276975	0.085174
	CanESM5	-0.0278051	-0.0318074	0.0133903
	CNRM-CM6-1	0.041038	0.0943445	0.176364
	CNRM-ESM2-1	0.0604582	0.154783	0.279186
	EC-Earth3-Veg	0.0167816	0.0275751	0.102939
	FGOALS-g3	0.0386883	0.0593952	NaN
	GFDL-ESM4	-0.0288738	-0.021305	NaN
	HadGEM3-GC31-LL	-0.00202475	-0.00690372	0.0194
	INM-CM4-8	-0.00343105	0.0464905	NaN
	INM-CM5-0	-0.0370731	0.0515933	NaN
	IPSL-CM6A-LR	-0.0498341	-0.0500137	0.030865
	MIROC6	-0.0232054	0.0318651	NaN
	MIROC-ES2L	-0.00365791	0.0289008	0.0927769
	MPI-ESM1-2-HR	0.0281024	0.0232903	NaN
	MPI-ESM1-2-LR	-0.030902	-0.00102204	NaN
	MRI-ESM2-0	0.0345108	0.0417523	0.111912
	NESM3	-0.0105599	-0.030937	0.0232416
	NorESM2-LM	0.050197	0.106623	NaN
	NorESM2-MM	0.0438003	0.0624679	NaN
	UKESM1-0-LL	-0.0254196	-0.00802532	0.0535458
SSP585	ACCESS-CM2	0.000243886	-0.0203709	-0.00567849
	ACCESS-ESM1-5	-0.0282573	-0.0241923	0.0280679
	BCC-CSM2-MR	0.0168055	0.0270828	0.0720567
	CanESM5	-0.00810434	0.00300974	0.0140512
	CNRM-CM6-1	0.0323582	0.0693111	0.135472
	CNRM-ESM2-1	0.116489	0.22925	0.331587
	EC-Earth3-Veg	-0.0145447	0.00835213	0.0783058
	FGOALS-g3	0.0477993	0.09179	0.119364
	GFDL-ESM4	-0.0372785	-0.0339931	0.0439194
	HadGEM3-GC31-LL	-0.0374736	-0.0656285	-0.0478392
	INM-CM4-8	-0.0257718	-0.00706038	0.0729862
	INM-CM5-0	-0.0289406	-0.0190406	0.0557086
	IPSL-CM6A-LR	-0.0480021	-0.0671362	-0.0449098
	MIROC6	-0.0552879	0.00392576	0.162434
	MIROC-ES2L	-0.0297516	-0.0169997	0.0782549
	MPI-ESM1-2-HR	-0.00566161	-0.00676369	0.0264963
	MPI-ESM1-2-LR	-0.0455684	-0.0583107	-0.00136175
	MRI-ESM2-0	-0.0100598	0.035698	0.0840054
	NESM3	-0.0373696	-0.0532047	0.000607214
	NorESM2-LM	0.0487575	0.0678068	0.0998764
	NorESM2-MM	-0.0152621	0.037801	0.114375
	UKESM1-0-LL	-0.0183419	-0.00321438	0.060461
CMIP6		Spring
		1.5℃	2.0℃	3.0℃
SSP245	ACCESS-CM2	0.0118484	0.0247492	0.106685
	ACCESS-ESM1-5	0.0174002	0.00292485	0.0141573
	BCC-CSM2-MR	-0.0543517	-0.0641223	0.0398129
	CanESM5	-0.0385006	-0.0585522	-0.0521919
	CNRM-CM6-1	-0.0660847	0.0662764	0.114995
	CNRM-ESM2-1	0.0408298	0.0628098	0.205798
	EC-Earth3-Veg	0.0169872	0.0146209	0.174815
	FGOALS-g3	0.0963156	0.21029	NaN
	GFDL-ESM4	-0.00183641	0.0331286	NaN
	HadGEM3-GC31-LL	0.0336412	0.0289181	0.0520598
	INM-CM4-8	-0.0386524	0.123532	NaN
	INM-CM5-0	0.014939	0.0803775	NaN
	IPSL-CM6A-LR	-0.0327198	-0.0128799	0.0387186
	MIROC6	0.0585796	0.160605	NaN
	MIROC-ES2L	0.108463	0.116078	0.196566
	MPI-ESM1-2-HR	0.0495773	0.0763891	NaN
	MPI-ESM1-2-LR	-0.00812316	0.14337	NaN
	MRI-ESM2-0	0.0643988	0.11452	0.233033
	NESM3	0.0424451	0.0329485	0.262025
	NorESM2-LM	0.0882959	0.157557	NaN
	NorESM2-MM	0.0158316	0.114155	NaN
	UKESM1-0-LL	-0.0585546	-0.0488868	0.0715028
SSP585	ACCESS-CM2	0.00872502	-0.0112389	-0.0317428
	ACCESS-ESM1-5	-0.0194242	-0.0303619	-0.0100039
	BCC-CSM2-MR	-0.067773	-0.0646149	-0.0293696
	CanESM5	-0.005626	0.00603586	0.0458716
	CNRM-CM6-1	0.0703638	0.0397134	0.0862839
	CNRM-ESM2-1	0.138993	0.171368	0.225654
	EC-Earth3-Veg	0.0284752	0.0506857	0.203935
	FGOALS-g3	-0.0326367	0.155461	0.172015
	GFDL-ESM4	-0.0220627	0.0129882	0.156422
	HadGEM3-GC31-LL	-0.0115375	-0.0265161	0.0294919
	INM-CM4-8	-0.0323526	0.0364135	0.223446
	INM-CM5-0	0.0698167	0.164299	0.240765
	IPSL-CM6A-LR	-0.0314575	-0.046516	-0.0299683
	MIROC6	0.0605425	0.0917957	0.244555
	MIROC-ES2L	0.0387274	0.0812885	0.299865
	MPI-ESM1-2-HR	0.00728921	-0.0265731	0.0505792
	MPI-ESM1-2-LR	0.0963045	0.173005	0.231812
	MRI-ESM2-0	0.00951479	0.0509819	0.190025
	NESM3	-0.0177983	0.0464586	0.251161
	NorESM2-LM	0.0781337	0.139288	0.242555
	NorESM2-MM	0.00624369	0.0760642	0.275014
	UKESM1-0-LL	-0.0196334	-0.0318651	0.0309274
CMIP6		Summer
		1.5℃	2.0℃	3.0℃
SSP245	ACCESS-CM2	0.00397059	0.0109924	0.0301699
	ACCESS-ESM1-5	-0.0642287	-0.0692009	0.0570362
	BCC-CSM2-MR	0.0501325	0.0631683	0.0994684
	CanESM5	-0.0405877	-0.0463047	-0.00862367
	CNRM-CM6-1	0.0508402	0.091454	0.196725
	CNRM-ESM2-1	0.0850775	0.193632	0.270277
	EC-Earth3-Veg	0.0286041	0.0297283	0.0781126
	FGOALS-g3	0.0337601	0.048515	NaN
	GFDL-ESM4	-0.00176176	-0.0118697	NaN
	HadGEM3-GC31-LL	-0.0161863	-4.15043e-05	-0.00510546
	INM-CM4-8	-0.0314957	0.00687908	NaN
	INM-CM5-0	-0.0940975	0.0216081	NaN
	IPSL-CM6A-LR	-0.063127	-0.0588686	0.0547876
	MIROC6	-0.0557417	-0.0200855	NaN
	MIROC-ES2L	-0.0415242	-0.0143523	0.0155797
	MPI-ESM1-2-HR	0.00148853	-0.000433634	NaN
	MPI-ESM1-2-LR	-0.0593827	-0.0614888	NaN
	MRI-ESM2-0	0.0275312	0.0193247	0.0567182
	NESM3	-0.0117665	-0.0528762	-0.0374327
	NorESM2-LM	0.0336846	0.0867964	NaN
	NorESM2-MM	0.0616326	0.0263275	NaN
	UKESM1-0-LL	-0.0212047	-0.0132175	0.00624769
SSP585	ACCESS-CM2	0.0158354	-0.00307315	0.0293456
	ACCESS-ESM1-5	-0.046593	-0.0570981	-0.0239045
	BCC-CSM2-MR	0.0478145	0.0530788	0.113835
	CanESM5	-0.0202389	-0.0138824	-0.0253907
	CNRM-CM6-1	0.0181291	0.0615981	0.149411
	CNRM-ESM2-1	0.131803	0.269807	0.330899
	EC-Earth3-Veg	-0.0221535	-0.000412374	0.0421533
	FGOALS-g3	0.0451215	0.0830926	0.101905
	GFDL-ESM4	-0.0268716	-0.0342795	0.00380611
	HadGEM3-GC31-LL	-0.073513	-0.101301	-0.0919465
	INM-CM4-8	-0.0299653	-0.025086	0.00486015
	INM-CM5-0	-0.0788528	-0.106036	-0.0481393
	IPSL-CM6A-LR	-0.0365711	-0.0575974	-0.0384096
	MIROC6	-0.09348	-0.0418633	0.136417
	MIROC-ES2L	-0.0512971	-0.0606227	-0.0123224
	MPI-ESM1-2-HR	-0.021727	-0.0529252	-0.0346636
	MPI-ESM1-2-LR	-0.0956691	-0.141927	-0.119327
	MRI-ESM2-0	-0.0220668	0.0241304	0.0152957
	NESM3	-0.0533409	-0.0909094	-0.0729044
	NorESM2-LM	0.0180158	0.0295898	-0.00503613
	NorESM2-MM	-0.0391592	0.00538858	0.0412436
	UKESM1-0-LL	-0.0188891	0.00453105	0.0862936
CMIP6		Autumn
		1.5℃	2.0℃	3.0℃
SSP245	ACCESS-CM2	-0.045595	-0.0831432	-0.107984
	ACCESS-ESM1-5	-0.0242474	0.0481029	0.15852
	BCC-CSM2-MR	0.0223716	0.0339038	0.0549668
	CanESM5	0.0252639	0.0329873	0.131984
	CNRM-CM6-1	0.0975682	0.141857	0.170864
	CNRM-ESM2-1	-0.0178102	0.0934136	0.360411
	EC-Earth3-Veg	-0.00897627	0.0222993	0.0902779
	FGOALS-g3	0.0328105	0.0153854	NaN
	GFDL-ESM4	-0.110845	-0.0969599	NaN
	HadGEM3-GC31-LL	-0.0143384	-0.0504889	0.0366414
	INM-CM4-8	0.0629569	0.0582811	NaN
	INM-CM5-0	0.041495	0.0809212	NaN
	IPSL-CM6A-LR	-0.0501222	-0.0907678	-0.0604466
	MIROC6	0.0129037	0.0882243	NaN
	MIROC-ES2L	-0.0166572	0.0407811	0.165786
	MPI-ESM1-2-HR	0.0650921	0.00661565	NaN
	MPI-ESM1-2-LR	-0.00350751	-0.00775805	NaN
	MRI-ESM2-0	0.0266491	0.0326401	0.134953
	NESM3	-0.0683781	-0.055163	-0.0515792
	NorESM2-LM	0.0623395	0.108032	NaN
	NorESM2-MM	0.0203725	0.0767618	NaN
	UKESM1-0-LL	-0.00897265	0.0274186	0.113862
SSP585	ACCESS-CM2	-0.0411608	-0.0865028	-0.079983
	ACCESS-ESM1-5	-0.0299475	-0.00192617	0.132263
	BCC-CSM2-MR	0.0233581	0.043578	0.0384527
	CanESM5	0.0397484	0.0635885	0.11045
	CNRM-CM6-1	0.0576838	0.121499	0.145282
	CNRM-ESM2-1	0.0634163	0.162821	0.462238
	EC-Earth3-Veg	-0.032355	-0.0133963	0.0538839
	FGOALS-g3	0.0935578	0.0740011	0.123851
	GFDL-ESM4	-0.07123	-0.0795801	0.0134284
	HadGEM3-GC31-LL	-0.00647073	-0.0449442	-0.0420609
	INM-CM4-8	-0.0130192	-0.0088885	0.0755655
	INM-CM5-0	0.0110421	0.0358949	0.132411
	IPSL-CM6A-LR	-0.108481	-0.134914	-0.115377
	MIROC6	-0.0342237	0.0655454	0.175557
	MIROC-ES2L	-0.0521878	-0.0142259	0.0943726
	MPI-ESM1-2-HR	0.0219206	0.102721	0.121422
	MPI-ESM1-2-LR	-0.0590413	-0.0779492	0.0517912
	MRI-ESM2-0	-0.00332765	0.0422198	0.168773
	NESM3	-0.031583	-0.0747766	-0.0720882
	NorESM2-LM	0.111101	0.0968997	0.235235
	NorESM2-MM	-0.0058186	0.0448364	0.0925089
	UKESM1-0-LL	-0.0190058	0.0039755	0.0374151
CMIP6		Winter
		1.5℃	2.0℃	3.0℃
SSP245	ACCESS-CM2	0.0542753	0.113934	0.165443
	ACCESS-ESM1-5	0.160483	0.312805	0.343861
	BCC-CSM2-MR	-0.0130272	0.082547	0.510234
	CanESM5	-0.0637805	-0.0139772	0.033769
	CNRM-CM6-1	-0.114664	-0.129831	0.0799468
	CNRM-ESM2-1	0.0970015	0.165931	0.364803
	EC-Earth3-Veg	0.0012884	0.130045	0.18675
	FGOALS-g3	-0.0561901	-0.0127806	NaN
	GFDL-ESM4	-0.0566476	0.0385694	NaN
	HadGEM3-GC31-LL	0.0525601	0.00191687	0.0125762
	INM-CM4-8	0.0717476	0.174717	NaN
	INM-CM5-0	-0.00847941	0.1955	NaN
	IPSL-CM6A-LR	0.0244795	0.0308867	0.167825
	MIROC6	0.0239646	0.142812	NaN
	MIROC-ES2L	0.176744	0.291147	0.433591
	MPI-ESM1-2-HR	0.0537302	0.159244	NaN
	MPI-ESM1-2-LR	0.270718	0.311596	NaN
	MRI-ESM2-0	0.0262375	0.066129	0.250973
	NESM3	0.143028	0.196386	0.158022
	NorESM2-LM	-0.0395152	0.0508508	NaN
	NorESM2-MM	0.152898	0.25657	NaN
	UKESM1-0-LL	0.0221925	0.0927668	0.185065
SSP585	ACCESS-CM2	0.0376774	0.151262	0.27812
	ACCESS-ESM1-5	0.111793	0.299912	0.405958
	BCC-CSM2-MR	0.0982577	0.203142	0.463632
	CanESM5	-0.105549	-0.0774769	0.0495718
	CNRM-CM6-1	-0.0840575	-0.0661745	-0.0213374
	CNRM-ESM2-1	-0.004906	0.0690555	0.139229
	EC-Earth3-Veg	-0.0235668	0.0647463	0.0935441
	FGOALS-g3	0.0814161	0.134302	0.207331
	GFDL-ESM4	-0.0910316	-0.0200146	0.166287
	HadGEM3-GC31-LL	0.0451394	0.0068748	0.00917773
	INM-CM4-8	-0.0388655	0.074113	0.37077
	INM-CM5-0	-0.0110768	0.110665	0.297431
	IPSL-CM6A-LR	0.00906202	0.0363107	0.192162
	MIROC6	0.0875977	0.196635	0.244164
	MIROC-ES2L	0.198894	0.260152	0.388463
	MPI-ESM1-2-HR	-0.0357172	0.178629	0.235999
	MPI-ESM1-2-LR	0.0494945	0.129432	0.36049
	MRI-ESM2-0	0.0622442	0.135497	0.126725
	NESM3	0.129216	0.218145	0.332968
	NorESM2-LM	0.0393354	0.0541251	0.22806
	NorESM2-MM	0.249156	0.361744	0.458999
	UKESM1-0-LL	0.00292501	0.0287303	0.0522258
Note that NaN means the results of the model don't achieve the warming goal by the end of 2100.
Runoff change
CMIP6		Ann
		1.5℃	2.0℃	3.0℃
SSP245	ACCESS-CM2	-0.0193631	-0.0391516	-0.0384408
	ACCESS-ESM1-5	-0.0296342	-0.0203627	0.0750718
	BCC-CSM2-MR	0.0360139	0.0470116	0.12005
	CanESM5	-0.0560241	-0.0696456	-0.0090061
	CNRM-CM6-1	0.0509518	0.134511	0.281412
	CNRM-ESM2-1	0.0762297	0.255617	0.457925
	EC-Earth3-Veg	0.0190174	0.0163634	0.111355
	FGOALS-g3	0.0259579	0.0322965	NaN
	GFDL-ESM4	-0.0487338	-0.0530297	NaN
	HadGEM3-GC31-LL	-0.00939204	-0.0265903	0.00842075
	INM-CM4-8	-0.0327401	0.0292766	NaN
	INM-CM5-0	-0.0909822	0.0417376	NaN
	IPSL-CM6A-LR	-0.0940183	-0.0941969	0.0426468
	MIROC6	-0.0705623	-0.00794399	NaN
	MIROC-ES2L	-0.0399243	0.0030189	0.113696
	MPI-ESM1-2-HR	0.0439427	0.0228453	NaN
	MPI-ESM1-2-LR	-0.0748451	-0.0537952	NaN
	MRI-ESM2-0	0.027155	0.028055	0.168793
	NESM3	-0.0272429	-0.0701346	-0.00617274
	NorESM2-LM	0.0850948	0.158865	NaN
	NorESM2-MM	0.0734758	0.0909813	NaN
	UKESM1-0-LL	-0.0430753	-0.0321857	0.0464091
SSP585	ACCESS-CM2	-0.0188742	-0.0633205	-0.0456467
	ACCESS-ESM1-5	-0.0326588	-0.0315986	0.0271961
	BCC-CSM2-MR	0.0337348	0.0478326	0.109704
	CanESM5	-0.0209741	-0.0167242	-0.021847
	CNRM-CM6-1	0.0121975	0.0846072	0.211937
	CNRM-ESM2-1	0.196917	0.402571	0.571121
	EC-Earth3-Veg	-0.0276151	-0.00793987	0.0737178
	FGOALS-g3	0.0631887	0.098155	0.130209
	GFDL-ESM4	-0.0561712	-0.0763662	0.0242
	HadGEM3-GC31-LL	-0.0704295	-0.127323	-0.114647
	INM-CM4-8	-0.0545376	-0.0475459	0.0578923
	INM-CM5-0	-0.0878344	-0.0966365	0.00189255
	IPSL-CM6A-LR	-0.085714	-0.124677	-0.113967
	MIROC6	-0.132185	-0.0384265	0.235672
	MIROC-ES2L	-0.0566486	-0.0554426	0.0716856
	MPI-ESM1-2-HR	-0.0140114	-0.0256417	0.00740236
	MPI-ESM1-2-LR	-0.0960125	-0.136441	-0.0734446
	MRI-ESM2-0	-0.0301534	0.0406108	0.0993009
	NESM3	-0.0446067	-0.082136	-0.0294397
	NorESM2-LM	0.0720689	0.0744307	0.100403
	NorESM2-MM	-0.0475403	0.031823	0.143875
	UKESM1-0-LL	-0.040978	-0.0233264	0.058719
CMIP6		Spring
		1.5℃	2.0℃	3.0℃
SSP245	ACCESS-CM2	0.0132816	0.00421357	0.0149152
	ACCESS-ESM1-5	0.0207916	-0.0108542	-0.00691525
	BCC-CSM2-MR	-0.0384641	-0.0399341	0.0739159
	CanESM5	-0.0394629	-0.0466771	-0.0337113
	CNRM-CM6-1	-0.014833	0.0303756	0.114501
	CNRM-ESM2-1	0.0214137	0.0694856	0.177058
	EC-Earth3-Veg	0.0163106	0.0347625	0.128486
	FGOALS-g3	0.0317945	0.0928873	NaN
	GFDL-ESM4	-0.0315851	-0.016478	NaN
	HadGEM3-GC31-LL	0.0125892	-0.0173918	-0.00659847
	INM-CM4-8	-0.0428989	0.0364496	NaN
	INM-CM5-0	-0.0447258	0.00755903	NaN
	IPSL-CM6A-LR	-0.051318	-0.0576212	-0.01503
	MIROC6	0.000146807	0.0435965	NaN
	MIROC-ES2L	0.0608832	0.0640159	0.123006
	MPI-ESM1-2-HR	0.0625818	0.0755537	NaN
	MPI-ESM1-2-LR	-0.0614853	0.0249382	NaN
	MRI-ESM2-0	0.0373204	0.0624579	0.151975
	NESM3	-0.00413269	-0.0245557	0.11109
	NorESM2-LM	0.0628371	0.102879	NaN
	NorESM2-MM	0.00689649	0.0769712	NaN
	UKESM1-0-LL	-0.0363162	-0.0438808	0.0186375
SSP585	ACCESS-CM2	-0.00962361	-0.0192267	-0.046042
	ACCESS-ESM1-5	-0.0128309	-0.00995643	-0.00172955
	BCC-CSM2-MR	-0.0486856	-0.0268935	0.00368007
	CanESM5	-0.0218914	-0.00973039	0.00118093
	CNRM-CM6-1	0.00481556	0.00568989	0.0471303
	CNRM-ESM2-1	0.0756301	0.119255	0.221349
	EC-Earth3-Veg	0.0142293	0.0320432	0.144419
	FGOALS-g3	0.0154258	0.107336	0.126089
	GFDL-ESM4	-0.0394439	-0.0403781	0.0763975
	HadGEM3-GC31-LL	-0.0334207	-0.0712606	-0.0644981
	INM-CM4-8	-0.0575945	-0.0303722	0.0954446
	INM-CM5-0	-0.0210741	0.003093	0.0770127
	IPSL-CM6A-LR	-0.043099	-0.076356	-0.0897702
	MIROC6	-0.0353076	-0.00943951	0.112896
	MIROC-ES2L	0.0171772	0.0327526	0.163237
	MPI-ESM1-2-HR	-0.00333195	-0.00403778	0.0245509
	MPI-ESM1-2-LR	-0.0040207	0.0283596	0.102841
	MRI-ESM2-0	0.00198544	0.0431354	0.107179
	NESM3	-0.0221136	0.0133181	0.133699
	NorESM2-LM	0.0645337	0.08914	0.169313
	NorESM2-MM	-0.0367477	0.0230356	0.143799
	UKESM1-0-LL	-0.0456887	-0.0673938	-0.0313404
CMIP6		Summer
		1.5℃	2.0℃	3.0℃
SSP245	ACCESS-CM2	-0.00666038	-0.0155836	0.00835619
	ACCESS-ESM1-5	-0.0736826	-0.0864894	-0.0120536
	BCC-CSM2-MR	0.0485601	0.0370863	0.0966211
	CanESM5	-0.0723496	-0.0676734	-0.0102674
	CNRM-CM6-1	0.0443503	0.138669	0.317052
	CNRM-ESM2-1	0.110359	0.291645	0.415311
	EC-Earth3-Veg	0.0385809	0.0194736	0.108271
	FGOALS-g3	-0.0109257	0.0111375	NaN
	GFDL-ESM4	-0.00127024	-0.0455047	NaN
	HadGEM3-GC31-LL	-0.023248	-0.0217183	-0.0619836
	INM-CM4-8	-0.0879608	0.0209727	NaN
	INM-CM5-0	-0.154786	0.0128591	NaN
	IPSL-CM6A-LR	-0.112574	-0.0987081	0.0738416
	MIROC6	-0.0703971	-0.00165442	NaN
	MIROC-ES2L	-0.051461	-0.017107	0.034397
	MPI-ESM1-2-HR	0.0505713	0.0207353	NaN
	MPI-ESM1-2-LR	-0.098564	-0.0658154	NaN
	MRI-ESM2-0	0.0248107	0.0189531	0.114587
	NESM3	-0.000511485	-0.044229	0.04841
	NorESM2-LM	0.0816234	0.152787	NaN
	NorESM2-MM	0.0766854	0.060335	NaN
	UKESM1-0-LL	-0.0826592	-0.092336	-0.0460244
SSP585	ACCESS-CM2	0.0265605	-0.0241458	-0.0194691
	ACCESS-ESM1-5	-0.0611585	-0.102267	-0.0895858
	BCC-CSM2-MR	0.0255011	-0.000333187	0.123755
	CanESM5	-0.0468414	-0.033144	-0.0537867
	CNRM-CM6-1	-0.00633671	0.0550448	0.205161
	CNRM-ESM2-1	0.202503	0.445539	0.529073
	EC-Earth3-Veg	-0.0188844	-0.00270794	0.0606085
	FGOALS-g3	0.0374158	0.0649018	0.062025
	GFDL-ESM4	-0.0342372	-0.0796056	0.0280567
	HadGEM3-GC31-LL	-0.132237	-0.186446	-0.170673
	INM-CM4-8	-0.108925	-0.0889927	0.00172807
	INM-CM5-0	-0.126106	-0.14965	-0.0539621
	IPSL-CM6A-LR	-0.0930244	-0.128856	-0.104176
	MIROC6	-0.139136	-0.0374955	0.294649
	MIROC-ES2L	-0.0805594	-0.0931324	0.0268611
	MPI-ESM1-2-HR	-0.00965633	-0.0471023	-0.0530087
	MPI-ESM1-2-LR	-0.117452	-0.163283	-0.122639
	MRI-ESM2-0	-0.0351517	0.0287138	0.0671835
	NESM3	-0.0616176	-0.0764672	0.0102424
	NorESM2-LM	0.0248551	0.0540519	0.0201114
	NorESM2-MM	-0.0746087	0.0302424	0.115942
	UKESM1-0-LL	-0.0539147	-0.0204527	0.0830672
CMIP6		Autumn
		1.5℃	2.0℃	3.0℃
SSP245	ACCESS-CM2	-0.0490472	-0.0882245	-0.121857
	ACCESS-ESM1-5	-0.024028	0.0524802	0.254579
	BCC-CSM2-MR	0.0606795	0.103373	0.169587
	CanESM5	-0.0508686	-0.0875229	-0.0069708
	CNRM-CM6-1	0.0730474	0.162179	0.29954
	CNRM-ESM2-1	0.0550276	0.287497	0.622803
	EC-Earth3-Veg	0.00408056	0.00815005	0.103555
	FGOALS-g3	0.0643508	0.0337382	NaN
	GFDL-ESM4	-0.101539	-0.0781632	NaN
	HadGEM3-GC31-LL	-0.0142724	-0.0442476	0.0711581
	INM-CM4-8	0.0216541	0.0286263	NaN
	INM-CM5-0	-0.0523054	0.0690888	NaN
	IPSL-CM6A-LR	-0.112032	-0.128809	0.0384283
	MIROC6	-0.0976655	-0.031176	NaN
	MIROC-ES2L	-0.0679831	-0.00198562	0.197249
	MPI-ESM1-2-HR	0.0271759	0.00256728	NaN
	MPI-ESM1-2-LR	-0.0577288	-0.0767454	NaN
	MRI-ESM2-0	0.0286528	0.026169	0.237798
	NESM3	-0.0692081	-0.121921	-0.124602
	NorESM2-LM	0.106123	0.209397	NaN
	NorESM2-MM	0.103632	0.132438	NaN
	UKESM1-0-LL	-0.0177985	0.0244847	0.146952
SSP585	ACCESS-CM2	-0.0595372	-0.127473	-0.0741971
	ACCESS-ESM1-5	-0.0103756	0.0365131	0.189269
	BCC-CSM2-MR	0.0838074	0.13944	0.15289
	CanESM5	0.00096851	-0.00769876	-0.00082025
	CNRM-CM6-1	0.0276671	0.132793	0.269781
	CNRM-ESM2-1	0.248618	0.469403	0.776514
	EC-Earth3-Veg	-0.0512929	-0.0255945	0.0603539
	FGOALS-g3	0.106747	0.134819	0.205612
	GFDL-ESM4	-0.086043	-0.0925898	-0.0051929
	HadGEM3-GC31-LL	-0.0406533	-0.115689	-0.10345
	INM-CM4-8	-0.00662063	-0.0222991	0.0892845
	INM-CM5-0	-0.0861855	-0.0935113	0.00414019
	IPSL-CM6A-LR	-0.115734	-0.17115	-0.164048
	MIROC6	-0.163268	-0.0520003	0.216588
	MIROC-ES2L	-0.062109	-0.053664	0.0836153
	MPI-ESM1-2-HR	-0.0333903	-0.0189652	0.0614666
	MPI-ESM1-2-LR	-0.115179	-0.182996	-0.0972708
	MRI-ESM2-0	-0.0390592	0.0590347	0.131376
	NESM3	-0.0360169	-0.133809	-0.143185
	NorESM2-LM	0.144908	0.0993209	0.178807
	NorESM2-MM	-0.0272742	0.0375041	0.171381
	UKESM1-0-LL	-0.0289857	-0.00633999	0.0804516
CMIP6		Winter
		1.5℃	2.0℃	3.0℃
SSP245	ACCESS-CM2	-0.0322201	-0.0468554	-0.0301972
	ACCESS-ESM1-5	-0.0390337	-0.0191993	0.120073
	BCC-CSM2-MR	0.0276786	0.0389547	0.119205
	CanESM5	-0.0283969	-0.0395833	0.0159318
	CNRM-CM6-1	0.0644505	0.129325	0.262747
	CNRM-ESM2-1	0.0516759	0.202739	0.444557
	EC-Earth3-Veg	0.00248734	0.00924241	0.126199
	FGOALS-g3	0.0348097	0.0473326	NaN
	GFDL-ESM4	-0.0510948	-0.0501214	NaN
	HadGEM3-GC31-LL	0.0154854	-0.00061766	0.0538359
	INM-CM4-8	0.0127431	0.0538432	NaN
	INM-CM5-0	-0.0447431	0.0913329	NaN
	IPSL-CM6A-LR	-0.0532528	-0.0489488	0.0422278
	MIROC6	-0.0519397	-0.00652583	NaN
	MIROC-ES2L	-0.0347	0.0154897	0.122288
	MPI-ESM1-2-HR	0.0398355	0.00770079	NaN
	MPI-ESM1-2-LR	-0.0473964	-0.0408583	NaN
	MRI-ESM2-0	0.0176944	0.024154	0.15512
	NESM3	-0.0339663	-0.0740717	-0.0148296
	NorESM2-LM	0.0697902	0.116149	NaN
	NorESM2-MM	0.0676205	0.0987969	NaN
	UKESM1-0-LL	-0.00141488	0.012502	0.0906968
SSP585	ACCESS-CM2	-0.0416261	-0.071084	-0.0336245
	ACCESS-ESM1-5	-0.0516543	-0.0366896	0.0681316
	BCC-CSM2-MR	0.0320289	0.0474393	0.0868847
	CanESM5	0.00408438	0.00814516	0.00392234
	CNRM-CM6-1	0.0313007	0.100969	0.201383
	CNRM-ESM2-1	0.14526	0.317626	0.505088
	EC-Earth3-Veg	-0.0333214	-0.0186903	0.0749192
	FGOALS-g3	0.0667525	0.0952354	0.147097
	GFDL-ESM4	-0.0528878	-0.0680942	0.0287238
	HadGEM3-GC31-LL	-0.0276551	-0.0651868	-0.0518035
	INM-CM4-8	-8.54286e-05	0.00617747	0.122116
	INM-CM5-0	-0.0311534	-0.0291125	0.110211
	IPSL-CM6A-LR	-0.0533008	-0.0693624	-0.057209
	MIROC6	-0.0997983	-0.0253338	0.205189
	MIROC-ES2L	-0.0450641	-0.0351109	0.0812887
	MPI-ESM1-2-HR	0.0109203	0.000159161	0.043605
	MPI-ESM1-2-LR	-0.0738203	-0.106937	-0.037588
	MRI-ESM2-0	-0.0223456	0.0184333	0.0984821
	NESM3	-0.0353277	-0.0755463	-0.0575783
	NorESM2-LM	0.0664597	0.0652185	0.106606
	NorESM2-MM	-0.024985	0.0332805	0.163575
	UKESM1-0-LL	-0.0271081	-0.0105922	0.063618
Note that NaN means the results of the model don't achieve the warming goal by the end of 2100.
Evapotranspiration change
CMIP6		Ann
		1.5℃	2.0℃	3.0℃
SSP245	ACCESS-CM2	0.00370989	0.00878768	0.0414516
	ACCESS-ESM1-5	-0.0144405	-0.00063519	0.0730769
	BCC-CSM2-MR	0.0116979	0.0205523	0.0706523
	CanESM5	-0.0126974	-0.0124636	0.0240203
	CNRM-CM6-1	0.039698	0.0758815	0.128827
	CNRM-ESM2-1	0.0515644	0.098973	0.190063
	EC-Earth3-Veg	0.0177229	0.0312896	0.0992406
	FGOALS-g3	0.0459108	0.0732629	NaN
	GFDL-ESM4	-0.0220729	-0.00807802	NaN
	HadGEM3-GC31-LL	0.00676314	0.00625014	0.0253359
	INM-CM4-8	0.0107104	0.0523955	NaN
	INM-CM5-0	-0.00888183	0.0567602	NaN
	IPSL-CM6A-LR	-0.0309748	-0.0312446	0.0230986
	MIROC6	0.00573359	0.0490002	NaN
	MIROC-ES2L	0.0158266	0.0414268	0.0842225
	MPI-ESM1-2-HR	0.02687	0.02424	NaN
	MPI-ESM1-2-LR	-0.0123001	0.0247679	NaN
	MRI-ESM2-0	0.0407949	0.0530757	0.093595
	NESM3	-0.00383258	-0.0163091	0.0399767
	NorESM2-LM	0.0404925	0.0832966	NaN
	NorESM2-MM	0.0312241	0.0520723	NaN
	UKESM1-0-LL	-0.0126061	0.00435044	0.0582281
SSP585	ACCESS-CM2	0.00632308	-0.00630041	0.00738512
	ACCESS-ESM1-5	-0.0268888	-0.0213585	0.0332561
	BCC-CSM2-MR	0.0119025	0.0215376	0.0555496
	CanESM5	0.000710075	0.0165548	0.0331409
	CNRM-CM6-1	0.0474217	0.064115	0.0985304
	CNRM-ESM2-1	0.0749763	0.144074	0.207773
	EC-Earth3-Veg	-0.00710859	0.0161214	0.0810146
	FGOALS-g3	0.0426994	0.0904117	0.114451
	GFDL-ESM4	-0.0256284	-0.0180868	0.0512577
	HadGEM3-GC31-LL	-0.0215517	-0.0384018	-0.0205174
	INM-CM4-8	-0.01007	0.0108596	0.0802032
	INM-CM5-0	0.00252852	0.0206823	0.0850412
	IPSL-CM6A-LR	-0.0308006	-0.0428516	-0.0212668
	MIROC6	-0.0140881	0.024444	0.131001
	MIROC-ES2L	-0.0163956	0.000976674	0.0811959
	MPI-ESM1-2-HR	0.00584941	0.00423049	0.0340615
	MPI-ESM1-2-LR	-0.0206462	-0.0214008	0.0318434
	MRI-ESM2-0	-4.90788e-05	0.0333342	0.0853036
	NESM3	-0.0327166	-0.0369845	0.0147085
	NorESM2-LM	0.0392678	0.0662421	0.100704
	NorESM2-MM	-0.00285464	0.0386811	0.102957
	UKESM1-0-LL	-0.00991292	0.00264418	0.0629435
CMIP6		Spring
		1.5℃	2.0℃	3.0℃
SSP245	ACCESS-CM2	0.017548	0.0263354	0.0856913
	ACCESS-ESM1-5	0.0337608	0.0404033	0.110423
	BCC-CSM2-MR	0.00602812	0.0186578	0.144451
	CanESM5	-0.0173995	-0.0134519	0.0276234
	CNRM-CM6-1	0.029498	0.123434	0.21099
	CNRM-ESM2-1	0.0500642	0.0969532	0.279839
	EC-Earth3-Veg	0.0266856	0.0546411	0.19045
	FGOALS-g3	0.0971086	0.185308	NaN
	GFDL-ESM4	-0.0221726	0.00704791	NaN
	HadGEM3-GC31-LL	0.0519649	0.0623399	0.0898279
	INM-CM4-8	0.0295964	0.137335	NaN
	INM-CM5-0	-0.00162549	0.0885822	NaN
	IPSL-CM6A-LR	-0.0152754	0.00576892	0.0700997
	MIROC6	0.0415793	0.107088	NaN
	MIROC-ES2L	0.118122	0.145456	0.205352
	MPI-ESM1-2-HR	0.0454544	0.0542847	NaN
	MPI-ESM1-2-LR	0.0132845	0.0811673	NaN
	MRI-ESM2-0	0.0925477	0.138371	0.24613
	NESM3	0.0120911	0.00117346	0.138321
	NorESM2-LM	0.0693137	0.150399	NaN
	NorESM2-MM	0.052813	0.134204	NaN
	UKESM1-0-LL	-0.0241298	-0.00222138	0.0776616
SSP585	ACCESS-CM2	0.00106639	0.000220578	0.024854
	ACCESS-ESM1-5	-0.0075964	0.0147976	0.0799024
	BCC-CSM2-MR	-0.0150189	0.00933209	0.0795739
	CanESM5	0.0135587	0.0377142	0.0600402
	CNRM-CM6-1	0.0616341	0.0815647	0.146106
	CNRM-ESM2-1	0.12297	0.174526	0.30609
	EC-Earth3-Veg	0.0290827	0.0709395	0.200755
	FGOALS-g3	0.0626123	0.19463	0.227768
	GFDL-ESM4	-0.0351572	-0.00791053	0.148373
	HadGEM3-GC31-LL	0.0127886	0.00349691	0.04679
	INM-CM4-8	0.0212717	0.0709404	0.226252
	INM-CM5-0	0.0344638	0.0871252	0.188525
	IPSL-CM6A-LR	-0.0125565	-0.018923	0.00326731
	MIROC6	0.0136363	0.0632166	0.203494
	MIROC-ES2L	0.0544878	0.0837713	0.251449
	MPI-ESM1-2-HR	0.02037	0.0259086	0.0807397
	MPI-ESM1-2-LR	0.0416768	0.0837708	0.156621
	MRI-ESM2-0	0.0261072	0.0823397	0.195517
	NESM3	-0.0322178	-0.0022408	0.126771
	NorESM2-LM	0.0662174	0.103524	0.205918
	NorESM2-MM	0.0086832	0.082384	0.24151
	UKESM1-0-LL	-0.0312832	-0.0299319	0.0303011
CMIP6		Summer
		1.5℃	2.0℃	3.0℃
SSP245	ACCESS-CM2	-0.00282468	0.000928001	0.0201513
	ACCESS-ESM1-5	-0.0514924	-0.0544629	-0.00716465
	BCC-CSM2-MR	0.0132258	0.00467082	0.0229819
	CanESM5	-0.0216302	-0.0200056	0.0062157
	CNRM-CM6-1	0.0268897	0.042433	0.0829496
	CNRM-ESM2-1	0.0471577	0.0675572	0.0907499
	EC-Earth3-Veg	0.0116956	0.014638	0.0372479
	FGOALS-g3	0.01239	0.0227425	NaN
	GFDL-ESM4	7.48569e-07	-0.00726871	NaN
	HadGEM3-GC31-LL	-0.0168902	-0.0171613	-0.0366131
	INM-CM4-8	-0.0263477	0.00350576	NaN
	INM-CM5-0	-0.0407682	0.0207	NaN
	IPSL-CM6A-LR	-0.0344225	-0.0405707	0.00130946
	MIROC6	-0.00524931	0.0221024	NaN
	MIROC-ES2L	-0.0185393	0.00294278	0.0113791
	MPI-ESM1-2-HR	0.0107529	0.00248297	NaN
	MPI-ESM1-2-LR	-0.0265222	-0.00266078	NaN
	MRI-ESM2-0	0.0214006	0.0159262	0.0201365
	NESM3	0.00225344	-0.0182312	0.00509131
	NorESM2-LM	0.024054	0.0438996	NaN
	NorESM2-MM	0.0223933	0.00282481	NaN
	UKESM1-0-LL	-0.0203925	-0.0151832	0.0183991
SSP585	ACCESS-CM2	0.0182721	0.00162275	-0.00704624
	ACCESS-ESM1-5	-0.0404972	-0.0594649	-0.0555755
	BCC-CSM2-MR	0.0148139	0.00897287	0.0299306
	CanESM5	-0.00858703	0.00607533	0.0105021
	CNRM-CM6-1	0.0323475	0.0387811	0.0544716
	CNRM-ESM2-1	0.0379772	0.0858223	0.0999389
	EC-Earth3-Veg	-0.0181964	-0.00652577	0.0187141
	FGOALS-g3	0.0135919	0.0395178	0.0502626
	GFDL-ESM4	-0.0110607	-0.015155	0.00418499
	HadGEM3-GC31-LL	-0.0624312	-0.0841033	-0.0830963
	INM-CM4-8	-0.0437837	-0.0365895	-0.0122903
	INM-CM5-0	-0.0269705	-0.0313281	0.00399472
	IPSL-CM6A-LR	-0.0311398	-0.0461675	-0.0280517
	MIROC6	-0.0228174	-0.00298146	0.0682501
	MIROC-ES2L	-0.0439565	-0.0382597	-0.00152265
	MPI-ESM1-2-HR	-0.0044693	-0.0286038	-0.0289978
	MPI-ESM1-2-LR	-0.0409642	-0.0540311	-0.0322325
	MRI-ESM2-0	-0.00647429	0.0141428	0.0252092
	NESM3	-0.0345818	-0.048803	-0.0144282
	NorESM2-LM	0.0108075	0.0342974	0.0203187
	NorESM2-MM	-0.0195503	0.00429961	0.0102989
	UKESM1-0-LL	-0.00686763	0.00661006	0.068717
CMIP6		Autumn
		1.5℃	2.0℃	3.0℃
SSP245	ACCESS-CM2	0.00256919	0.00624299	0.027179
	ACCESS-ESM1-5	-0.00433997	0.0453945	0.141634
	BCC-CSM2-MR	0.00866326	0.0404063	0.0591237
	CanESM5	0.00751719	0.0033773	0.0463464
	CNRM-CM6-1	0.0571139	0.0807623	0.115976
	CNRM-ESM2-1	0.0451581	0.122028	0.229766
	EC-Earth3-Veg	0.0205861	0.042275	0.103413
	FGOALS-g3	0.0636251	0.0824645	NaN
	GFDL-ESM4	-0.0486577	-0.0168957	NaN
	HadGEM3-GC31-LL	-0.00169605	-0.00798993	0.0526375
	INM-CM4-8	0.0517229	0.0601233	NaN
	INM-CM5-0	0.0365994	0.0726537	NaN
	IPSL-CM6A-LR	-0.041045	-0.0587562	0.000884525
	MIROC6	0.011451	0.0609042	NaN
	MIROC-ES2L	-0.00208364	0.0238935	0.0947284
	MPI-ESM1-2-HR	0.0314516	0.0344628	NaN
	MPI-ESM1-2-LR	-0.000327686	0.03649	NaN
	MRI-ESM2-0	0.0320783	0.0469231	0.0777004
	NESM3	-0.0226516	-0.0142221	0.0202616
	NorESM2-LM	0.0321277	0.0729277	NaN
	NorESM2-MM	0.0142885	0.0389501	NaN
	UKESM1-0-LL	0.00686262	0.0358142	0.0865973
SSP585	ACCESS-CM2	0.000457118	-0.0156255	0.0183634
	ACCESS-ESM1-5	-0.0169898	0.00580842	0.112349
	BCC-CSM2-MR	0.0232905	0.0441193	0.0558071
	CanESM5	0.00562494	0.0157779	0.0493013
	CNRM-CM6-1	0.0534002	0.0779138	0.111537
	CNRM-ESM2-1	0.0835504	0.17824	0.259719
	EC-Earth3-Veg	-0.0118765	0.016288	0.0822138
	FGOALS-g3	0.0681186	0.0976374	0.127504
	GFDL-ESM4	-0.0301389	-0.0198884	0.0372815
	HadGEM3-GC31-LL	0.0105834	-0.00113616	0.0155519
	INM-CM4-8	0.0180309	0.0402348	0.102035
	INM-CM5-0	0.023887	0.0544918	0.114289
	IPSL-CM6A-LR	-0.0492598	-0.0682072	-0.0451199
	MIROC6	-0.00308147	0.0531404	0.167937
	MIROC-ES2L	-0.0175173	0.00843536	0.0704947
	MPI-ESM1-2-HR	0.00294799	0.0392925	0.0912727
	MPI-ESM1-2-LR	-0.0241294	-0.0308161	0.0479081
	MRI-ESM2-0	-0.00700176	0.0296039	0.0907941
	NESM3	-0.0265168	-0.0346304	-0.0157838
	NorESM2-LM	0.0537461	0.0774333	0.126571
	NorESM2-MM	0.0139688	0.0473531	0.0990746
	UKESM1-0-LL	0.0079322	0.0285015	0.074219
CMIP6		Winter
		1.5℃	2.0℃	3.0℃
SSP245	ACCESS-CM2	-0.0128396	-0.0108481	0.035133
	ACCESS-ESM1-5	-0.0461418	-0.0021478	0.222303
	BCC-CSM2-MR	0.0365677	0.0742764	0.185188
	CanESM5	-0.00756519	-0.0127588	0.0654007
	CNRM-CM6-1	0.0979848	0.160885	0.270824
	CNRM-ESM2-1	0.115151	0.260915	0.51081
	EC-Earth3-Veg	0.0188436	0.0274841	0.215761
	FGOALS-g3	0.093465	0.116886	NaN
	GFDL-ESM4	-0.0833839	-0.0425058	NaN
	HadGEM3-GC31-LL	0.0299918	0.00589649	0.107003
	INM-CM4-8	0.0583297	0.100993	NaN
	INM-CM5-0	0.020349	0.157449	NaN
	IPSL-CM6A-LR	-0.0427873	-0.0319001	0.0611567
	MIROC6	-0.047884	0.0282973	NaN
	MIROC-ES2L	-0.0231386	0.0279691	0.16799
	MPI-ESM1-2-HR	0.061574	0.0301044	NaN
	MPI-ESM1-2-LR	-0.0446782	-0.0170723	NaN
	MRI-ESM2-0	0.0373934	0.0555761	0.178202
	NESM3	-0.0404216	-0.0804063	0.032974
	NorESM2-LM	0.0885316	0.165558	NaN
	NorESM2-MM	0.0855499	0.164322	NaN
	UKESM1-0-LL	0.0198932	0.0561226	0.165898
SSP585	ACCESS-CM2	-0.0315133	-0.0593684	-0.0187378
	ACCESS-ESM1-5	-0.0761304	-0.0434154	0.150603
	BCC-CSM2-MR	0.0572735	0.0816519	0.157818
	CanESM5	0.0143627	0.0360829	0.0634977
	CNRM-CM6-1	0.0929481	0.145548	0.230749
	CNRM-ESM2-1	0.170121	0.364065	0.519495
	EC-Earth3-Veg	-0.0405489	-0.0184633	0.102233
	FGOALS-g3	0.113345	0.168328	0.249076
	GFDL-ESM4	-0.0818063	-0.0788199	0.0660044
	HadGEM3-GC31-LL	0.00809525	-0.0256146	0.0174963
	INM-CM4-8	0.0227247	0.0442587	0.192625
	INM-CM5-0	0.0314145	0.0540681	0.23292
	IPSL-CM6A-LR	-0.050091	-0.0364724	0.00778946
	MIROC6	-0.0805786	0.00567426	0.261574
	MIROC-ES2L	-0.0603752	-0.0296334	0.145151
	MPI-ESM1-2-HR	0.0413798	0.037911	0.119532
	MPI-ESM1-2-LR	-0.0850306	-0.129439	0.0143775
	MRI-ESM2-0	-0.0191454	0.0175272	0.132112
	NESM3	-0.0455658	-0.0851717	-0.0523524
	NorESM2-LM	0.109557	0.132229	0.219739
	NorESM2-MM	0.0136907	0.0988623	0.293231
	UKESM1-0-LL	-0.012	0.0110559	0.122047
Note that NaN means the results of the model don't achieve the warming goal by the end of 2100.
Percentage of snow cover and glacier area change
CMIP6		Percentage of snow cover			Glacier area
		1.5℃	2.0℃	3.0℃	1.5℃	2.0℃	3.0℃
SSP245	ACCESS-CM2	-0.04315	-0.101	-0.23842	-0.13408	-0.21673	-0.36127
	ACCESS-ESM1-5	-0.04386	-0.09866	-0.19521	-0.13945	-0.27137	-0.47256
	BCC-CSM2-MR	-0.13513	-0.20716	-0.24698	-0.16268	-0.26656	-0.50588
	CanESM5	-0.08654	-0.11437	-0.21291	-0.0981	-0.16665	-0.30176
	CNRM-CM6-1	-0.17595	-0.27698	-0.30731	-0.18045	-0.27375	-0.42968
	CNRM-ESM2-1	-0.24619	-0.40241	-0.5171	-0.20978	-0.43568	-0.67914
	EC-Earth3-Veg	-0.12348	-0.15965	-0.27602	-0.17037	-0.30052	-0.46934
	FGOALS-g3	-0.21532	-0.28245	NaN	-0.19243	-0.33027	NaN
	GFDL-ESM4	-0.12843	-0.20167	NaN	-0.16143	-0.30628	NaN
	HadGEM3-GC31-LL	-0.1258	-0.20858	-0.33584	-0.08763	-0.16523	-0.33057
	INM-CM4-8	-0.22543	-0.27125	NaN	-0.19796	-0.28959	NaN
	INM-CM5-0	-0.23263	-0.30381	NaN	-0.1795	-0.30987	NaN
	IPSL-CM6A-LR	-0.1207	-0.21075	-0.33522	-0.14715	-0.25324	-0.42334
	MIROC6	-0.14876	-0.2206	NaN	-0.18728	-0.28333	NaN
	MIROC-ES2L	-0.13567	-0.20306	-0.3276	-0.17423	-0.30434	-0.5351
	MPI-ESM1-2-HR	-0.02005	-0.12012	NaN	-0.16558	-0.30299	NaN
	MPI-ESM1-2-LR	-0.13224	-0.19769	NaN	-0.21602	-0.31503	NaN
	MRI-ESM2-0	-0.11558	-0.19917	-0.26132	-0.14578	-0.26523	-0.45685
	NESM3	-0.07062	-0.14005	-0.2478	-0.1131	-0.22858	-0.43674
	NorESM2-LM	-0.0593	-0.16747	NaN	-0.22511	-0.37781	NaN
	NorESM2-MM	-0.13614	-0.24948	NaN	-0.22413	-0.36018	NaN
	UKESM1-0-LL	-0.07721	-0.12215	-0.24562	-0.10488	-0.18237	-0.31741
SSP585	ACCESS-CM2	-0.03216	-0.05613	-0.14056	-0.11846	-0.2099	-0.34281
	ACCESS-ESM1-5	-0.00597	-0.05045	-0.17383	-0.14255	-0.26315	-0.40636
	BCC-CSM2-MR	-0.10541	-0.13864	-0.22391	-0.14117	-0.23371	-0.37387
	CanESM5	-0.13723	-0.20447	-0.2875	-0.09817	-0.15937	-0.26769
	CNRM-CM6-1	-0.23335	-0.30003	-0.42149	-0.16761	-0.24565	-0.355
	CNRM-ESM2-1	-0.27269	-0.40475	-0.59078	-0.21165	-0.38897	-0.61554
	EC-Earth3-Veg	-0.09744	-0.16504	-0.27345	-0.1482	-0.2557	-0.40371
	FGOALS-g3	-0.19103	-0.26711	-0.39429	-0.18162	-0.30798	-0.44519
	GFDL-ESM4	-0.13211	-0.16232	-0.2554	-0.1888	-0.29142	-0.41452
	HadGEM3-GC31-LL	-0.15953	-0.25113	-0.3913	-0.08894	-0.16015	-0.30371
	INM-CM4-8	-0.25549	-0.34674	-0.44211	-0.17037	-0.2468	-0.35747
	INM-CM5-0	-0.24606	-0.3199	-0.4212	-0.15777	-0.24522	-0.36865
	IPSL-CM6A-LR	-0.16319	-0.25235	-0.33499	-0.15298	-0.26655	-0.40104
	MIROC6	-0.20693	-0.31101	-0.41502	-0.17371	-0.26957	-0.3969
	MIROC-ES2L	-0.09554	-0.16436	-0.31573	-0.17821	-0.26996	-0.41632
	MPI-ESM1-2-HR	-0.03681	-0.07609	-0.24721	-0.18042	-0.29508	-0.43603
	MPI-ESM1-2-LR	-0.14815	-0.20812	-0.28317	-0.20036	-0.29304	-0.42304
	MRI-ESM2-0	-0.0687	-0.14258	-0.32099	-0.12311	-0.22492	-0.3978
	NESM3	-0.10352	-0.18539	-0.27578	-0.10543	-0.19596	-0.35439
	NorESM2-LM	-0.08526	-0.17176	-0.30652	-0.22024	-0.34303	-0.4946
	NorESM2-MM	-0.17741	-0.23338	-0.41111	-0.20678	-0.32089	-0.50543
	UKESM1-0-LL	-0.07347	-0.10779	-0.20279	-0.10423	-0.1738	-0.29039
Contribution of rainfall runoff, snowmelt runoff, and glacier runoff for different scenarios
CMIP6		Ann
		HIST	1.5℃	2.0℃	3.0℃
Rainfall runoff		0.889596	0.901182	0.907902	0.920203
Snowmelt runoff		0.10842	0.0963159	0.0895896	0.0776203
Glacier runoff		0.00198445	0.00250176	0.00250793	0.00217639
CMIP6		Spring
		HIST	1.5℃	2.0℃	3.0℃
Rainfall runoff		0.624951	0.662387	0.688458	0.738924
Snowmelt runoff		0.37448	0.336746	0.310625	0.260253
Glacier runoff		0.000568497	0.000866392	0.000917433	0.000823069
CMIP6		Summer
		HIST	1.5℃	2.0℃	3.0℃
Rainfall runoff		0.978471	0.987131	0.990892	0.99453
Snowmelt runoff		0.0186586	0.00932648	0.00553996	0.00233785
Glacier runoff		0.00287061	0.00354209	0.00356842	0.00313223
CMIP6		Autumn
		HIST	1.5℃	2.0℃	3.0℃
Rainfall runoff		0.964862	0.970007	0.973497	0.979703
Snowmelt runoff		0.0336563	0.027928	0.0244159	0.0184577
Glacier runoff		0.00148122	0.00206493	0.00208694	0.00183977
CMIP6		Winter
		HIST	1.5℃	2.0℃	3.0℃
Rainfall runoff		0.246985	0.216146	0.229724	0.309895
Snowmelt runoff		0.75301	0.783833	0.770255	0.690083
Glacier runoff		5.28747e-06	2.14737e-05	2.05256e-05	2.17482e-05
Note that HIST represents historical period.
Changes of different runoff components (mm)
CMIP6		Ann
		1.5℃	2.0℃	3.0℃
Rainfall runoff		6.20304	22.0386	60.0533
Snowmelt runoff		-7.5377	-10.6999	-15.9237
Glacier runoff		0.309339	0.33897	0.237705
CMIP6		Spring
		1.5℃	2.0℃	3.0℃
Rainfall runoff		5.19956	11.0495	20.5998
Snowmelt runoff		-4.51683	-6.86358	-12.3504
Glacier runoff		0.161848	0.0500776	0.046112
CMIP6		Summer
		1.5℃	2.0℃	3.0℃
Rainfall runoff		-3.0289	2.18784	19.3051
Snowmelt runoff		-3.19523	-4.40835	-4.59633
Glacier runoff		0.772211	0.198261	0.105693
CMIP6		Autumn
		1.5℃	2.0℃	3.0℃
Rainfall runoff		3.76766	8.00718	17.5655
Snowmelt runoff		-0.618004	-0.931985	-1.71542
Glacier runoff		0.3029	0.0858541	0.0823588
CMIP6		Winter
		1.5℃	2.0℃	3.0℃
Rainfall runoff		0.179748	0.492243	1.76019
Snowmelt runoff		0.895622	1.65059	2.95657
Glacier runoff		9.75474e-05	0.000133464	0.000285192
